# Supplementary material for: Rare and common genetic determinants of metabolic individuality and their effects on human health
Source: Nat Med. 2022 Nov 10;28(11):2321–32. doi: 10.1038/s41591-022-02046-0 (PMC9671801; doi:10.1038/s41591-022-02046-0)
Supplement: Supplementary file 2 — Supplementary tables. [file 41591_2022_2046_MOESM2_ESM.xlsx]

## Sheet: Supplementary Table Legends
Supplementary Table 1: Characteristics of INTERVAL and EPIC-Norfolk samples contributing to the GWAS
Supplementary Table 2: Manifest containing the details of all metabolites that passed GWAS QC and analysed in the discovery meta-analyses (INTERVAL + EPICNorfolk (D)). Annotations for each metabolite are provided for INTERVAL and two EPICNorfolk batches (B1 and B2) included in the discovery meta-analyses and one EPICNorfolk batch (B3) used for validation.
	Study label	Phenotyping Batch	GWAS status
	INTERVAL	INTERVAL (batch 1 and 2 combined)	Discovery
	EPICN_B1	EPICNorfolk Batch 1	Discovery
	EPICN_B2	EPICNorfolk Batch 2	Discovery
	EPICN_B3	EPICNorfolk Batch 3	Validation
	Column name	Source	Description
	MA code	-	COMP_ID used for GWAS discovery meta-analysis and validation
	PATHWAY_SORTORDER	Metabolon	-
	BIOCHEMICAL	Metabolon	Batch specific BIOCHEMICAL
	SUPER_PATHWAY	Metabolon	-
	COMP_ID	Metabolon	Batch specific COMP_ID
	SUB_PATHWAY	Metabolon	-
	PLATFORM	Metabolon	-
	CHEMICAL_ID	Metabolon	-
	RI, MASS, CAS, PUBCHEM, CHEMSPIDER, KEGG_LINK, HMDB_LINK, HMBD_LINK, KEGG	Metabolon	-
Supplementary Table 3: Summary of all variants that passed QC in the discovery meta-analysis (INTERVAL + EPIC-Norfolk (D)) including the results from the discovery + validation (EPIC-Norfolk (V)) meta-analysis using fixed effect meta-analysis implemental in METAL are shown in this table. Trait sentinel associations validated in this study are coloured in red font within rows highlighted in light …
Supplementary Table 4: Results from the exact conditional analysis (linear regression analysis in R - lm()) for each metabolite in parallel within each locus that had a validated trait-sentinel association ('TRUE' in the column - "Sentinel variant (Validation Status)" in Table 2). Locus, Start and End shows the locus ID, start and end coordinates (B37 base pair position); rsID - dbSNP rsID, Marke…
Supplementary Table 5: Phenotypic variance
Supplementary Table 6: Known - Novel annotation based on Shin et.al and Long et.al Status - Whether the variant-metabolite association is novel/known based on the lookup in either Shin or Long (either Shin_Exact or Long_Exact being TRUE). All known variant-metabolite associations based on the definition above are highlighted in green within light grey cells; Novelty_Comment - Manually commented t…
Supplementary Table 7: Metabotypes, causal gene and association summaries Metabotype_Index - Metabotype; Locus_Metabotype - ; Marker Order (Conditional Analysis) - Order in which variants were added to the forward stepwise conditional analysis; Position - Build37 Position; MarkerName - Sentinel variant markername; rsID - Sentinel variant rsID; Effect Allele - Effect Allele for which effect estima…
Supplementary Table 8: Marginal association results from the random effects discovery meta-analysis (METAL) for GIM associations
Supplementary Table 9a) Marginal and joint associations of HapB3 variants with plasma uracil levels from univariate and multivariate linear regression models
Supplementary Table 9b) Mean plasma uracil levels by carrier status for variants used in toxicity screening
Supplementary Table 9c) Mean plasma uracil levels by HapB3 variant carrier status
n = number of participants with the respective genotype from among 12,064 EPIC-Norfolk and INTERVAL participants; mean = mean plasma uracil levels after normalisation to a 0,1 distribution (i.e. 0.244 represents 0.244 standard deviations above the population mean of 0); s.d. = standard deviation; s.e. = standard error; beta = per-allele effect size in standard deviation units; 95% CI = 95% confid…
rs67376798 (D949V, c.2846A>T) and rs3918290 (DPYD*2A c.1905+1 G>A) are rare variants included in screening recommendations due to reduced functionality of DPYD. (A third even rarer variant, rs55886062 [I560S, c.1679 T>G, DPYD*13] was not available in EPIC-Norfolk so is not included here). rs56038477 (c.1236 G>A, E412E) is a low-frequency (MAF~2%) variant which is also included in screening recomm…
Supplementary Table 10: IEM annotation of GIM defining variants
Column	Description
new_annotations	Likely-causal gene annotation based on the biochemical literature
IEM_status	Whether at least one of the genes annotated in new_annotations column is known to cause an IEM or not (N=no, Y=yes)
IEM_genes	Which of the genes in new_annotations are known to cause an IEM
Supplementary Table 11: 14 Clinvar IEM-linked pathogenic variants
Supplementary Table 12: Metabolite matching of IEM variants
Column	Description
new_annotation	Likely-causal gene annotation by Eric. Includes at least one IEM gene (if there was more than one IEM gene, both were considered during metabolite matching)
Locus_Metabotype	Genetically-influenced metabotype number
rsID	Variant ID
EA	Effect allele
OA	Other allele
EAF	Effect allele frequency
MAF	Minor allele frequency
Metabolite_Metabotype	All metabolite associations within the metabotype considered for metabolite matching
most_significant_metabolite	Most significantly-associated metabolite for the variant in the metabotype
most_specific_metabolite	Most specific metabolite identified in the metabotype (or if only chemically unidentified metabolites were in the metabotype, the most specific named metabolite)
IEMBase_metabolites	Metabolite panel linked to the IEM in the database IEMBase
Alternative_met	Metabolites linked to the IEM in OMIM (if IEMBase annotation was not possible)
Match_mostsig_met	Metabolite match for the most significant metabolite (1=exact, 2=related, 3=unrelated, NA=not possible due to chemically-unidentified metabolite)
Match_mostspecific_met	Metabolite match for the most specific metabolite (1=exact, 2=related, 3=unrelated, NA=not possible due to chemically-unidentified metabolite)
Type_of_change	Change from metabolite matching of the most significant metabolite to the most specific (0=no change, 1=within-specificity change, 2=between specificity change)
IEM_specific?	Whether the variant is associated with a metabolite known or inferred to be affected in the corresponding IEM (1=yes, 0=no)
Comments	Comments on the metabolite matching process. Columns with annotation 'N.B. this is IEM specific with the most-significant named metabolite labeled in column J. While the specific variant-metabolite association is not included in the list of GIM associations, other metabolite associations for this variant are all unknowns (as per column H). Therefore, this variant is considered IEM-specific.' indi…
evidence_sentences	Evidence used to map GIM to causal gene annotation. In some cases, this was also used to determine metabolite matching.
evidence_sources	pmid evidence for evidence_sentences column
Supplementary Table 13: Phenoscanner disease associations look ups
Supplementary Table 14: Associations of metabolite scores with phecode outcomes in UKBiobank Phecode associations (for scores and single variants) are from logistic regression analyses
Supplementary Table 15: Correlation of metabolites within each GIM
Supplementary Table 16: Sensitivity analyses used to assess metabolic loci for enrichment of genes known to cause IEMs.
Supplementary Table 17: Variant-phenotype associations for variants rs6271, rs10840516, or their proxies (R2≥0.8) identified in GWAS Catalog, PhenoScanner, or UK Biobank (p≤1x10-5). Phenotypes that were similar to corresponding IEM symptoms were prioritised ('Prioritised'=1; justification given in 'Evidence_sentence' and 'Evidence_link_or_pmid') and tested for colocalisation with corresponding me…
Supplementary Table 18: Annotation of unannotated metabolites Metabolites linked to an unannotated compound directly in the GGM (partial correlation > 0.10) and/or a known biochemical reaction (Recon) and/or via an association to the same gene were identified. Based on the difference in the mass to charge ratio (m/z) between the unannotated and the linked metabolites, possible biochemical convers…
Supplementary Table 19: Annotation of unannotated metabolites: unannotated metabolites with evidence levels 1-3, with manual annotation to suggest a concrete chemical structure or metabolite class where possible

## Sheet: Supplementary Table 1
	INTERVAL (N=45,042)	EPIC-Norfolk (N=30,438)
Reference	Di Angelantonio E et.al, Lancet (2017): PMID - 28941948	Day et al. (1999). Br J Cancer 80 Suppl 1: 95-103. PMID: 10466767
Website(s)	http://www.intervalstudy.org.uk	https://www.epic-norfolk.org.uk/
	Discovery Set	Discovery Set	Validation Set
N	8455	5841	5698
Age: mean (sd)	44.04 (14.15)	59.81 (8.97)	59.63 (8.95)
Sex: % female	48.82	0.5333	0.5293
Ethnicity	European Ancestry	European Ancestry
Metabolomics Platform	Metabolon DiscoveryHD4® platform (Metabolon, Inc., Durham, USA)	Metabolon DiscoveryHD4® platform (Metabolon, Inc., Durham, USA)
Sample selection	Randomly sampled from the INTERVAL Bioresource	A quasi-random selection of 5,994 samples (measured in 2015) & a sub-cohort (N=857) from a type 2 diabetes case-cohort (N=1,503) measured as the case-cohort in 2015)	A quasi-random selection. 6,173 samples including 193 duplicates (measured in 2017)
N metabolites	995 post Quality Control of the 1,015 metabolites measured	1,165 in quasi-random selection; 940 in case-cohort	1226
Matrix	EDTA plasma	citrated plasma
Recruitment	Bioresource involving ~48,000 whole blood donors aged 18-80 recruited from 25 centres across England between 2012 and 2014	Population-based prospective cohort study. 30,446 individuals 40 to 79 years of age at baseline were recruited from NHS GP practices in Norfolk, UK, between 1994 & 1997
Blood sampling	At baseline, EDTA plasma stored at -80 degrees	At baseline; citrated plasma stored in liquid nitrogen at -175°C
Fasting status	Non fasting	Participants were not specifically requested to fast prior to blood draw (4.4 % of participants were fasted for ≥ 6 hours)
Genotyping Array	Affymetrix UK Biobank Axiom array	Affymetrix UK Biobank Axiom array
Genotype Imputation Panel	UK10K+1000 Genomes Phase 3 reference panel	Haplotype Reference Consortium (HRC) (release 1) reference panel & the combined UK10K+1000 Genomes Phase 3 reference panel

## Sheet: Supplementary Table 2
MA_code	EPICN_B1_PATHWAY_SORTORDER	EPICN_B1_BIOCHEMICAL	EPICN_B1_SUPER_PATHWAY	EPICN_B1_SUB_PATHWAY	EPICN_B1_COMP_ID	EPICN_B1_PLATFORM	EPICN_B1_CHEMICAL_ID	EPICN_B1_RI	EPICN_B1_MASS	EPICN_B1_CAS	EPICN_B1_PUBCHEM	EPICN_B1_CHEMSPIDER	EPICN_B1_KEGG_LINK	EPICN_B1_HMBD_LINK	EPICN_B1_KEGG	EPICN_B2_PATHWAY_SORTORDER	EPICN_B2_BIOCHEMICAL	EPICN_B2_SUPER_PATHWAY	EPICN_B2_SUB_PATHWAY	EPICN_B2_COMP_ID	EPICN_B2_PLATFORM	EPICN_B2_CHEMICAL_ID	EPICN_B2_RI	EPICN_B2_MASS	EPICN_B2_CAS	EPICN_B2_PUBCHEM	EPICN_B2_CHEMSPIDER	EPICN_B2_KEGG_LINK	EPICN_B2_HMBD_LINK	EPICN_B2_KEGG	EPICN_B3_PATHWAY_SORTORDER	EPICN_B3_BIOCHEMICAL	EPICN_B3_SUPER_PATHWAY	EPICN_B3_SUB_PATHWAY	EPICN_B3_COMP_ID	EPICN_B3_PLATFORM	EPICN_B3_CHEMICAL_ID	EPICN_B3_RI	EPICN_B3_MASS	EPICN_B3_CAS	EPICN_B3_PUBCHEM	EPICN_B3_KEGG	INTERVAL_PATHWAY_SORTORDER	INTERVAL_BIOCHEMICAL	INTERVAL_SUPER_PATHWAY	INTERVAL_SUB_PATHWAY	INTERVAL_COMP_ID	INTERVAL_PLATFORM	INTERVAL_CHEMICAL_ID
53	39	glutamine	Amino Acid	Glutamate Metabolism	53	LC/MS Pos Early	563	1291	147.076	56-85-9	5961	5746	C00064	HMDB00641	C00064	42	glutamine	Amino Acid	Glutamate Metabolism	53	LC/MS Pos Early	563	1291	147.076	56-85-9	5961	5746	C00064	HMDB00641	C00064	41	glutamine	Amino Acid	Glutamate Metabolism	53	LC/MS Pos Early	563	1291	147.076	56-85-9	5961	C00064	40	glutamine	Amino Acid	Glutamate Metabolism	53	LC/MS Pos Early	563
54	193	tryptophan	Amino Acid	Tryptophan Metabolism	54	LC/MS Pos Early	565	2986	205.097	73-22-3	6305	6066	C00078	HMDB00929	C00078	217	tryptophan	Amino Acid	Tryptophan Metabolism	54	LC/MS Pos Early	565	2986	205.097	73-22-3	6305	6066	C00078	HMDB00929	C00078	197	tryptophan	Amino Acid	Tryptophan Metabolism	54	LC/MS Pos Early	565	2986	205.097	73-22-3	6305	C00078	208	tryptophan	Amino Acid	Tryptophan Metabolism	54	LC/MS Pos Early	565
55	2552	beta-alanine	Nucleotide	Pyrimidine Metabolism, Uracil containing	55	LC/MS Pos Early	244	1939	90.055	56-41-7;107-95-9	239	234	C00099	HMDB00056	C00099	2796	beta-alanine	Nucleotide	Pyrimidine Metabolism, Uracil containing	55	LC/MS Pos Early	244	1939	90.055	56-41-7;107-95-9	239	234	C00099	HMDB00056	C00099	3336	beta-alanine	Nucleotide	Pyrimidine Metabolism, Uracil containing	55	LC/MS Pos Early	244	1905	90.055	56-41-7;107-95-9	239	C00099	2685	beta-alanine	Nucleotide	Pyrimidine Metabolism, Uracil containing	55	LC/MS Pos Early	244
56	309	cystine	Amino Acid	Methionine, Cysteine, SAM and Taurine Metabolism	56	LC/MS Polar	279	3424	239.017	56-89-3	67678	575	C00491	HMDB00192	C00491	344	cystine	Amino Acid	Methionine, Cysteine, SAM and Taurine Metabolism	56	LC/MS Pos Early	279	2000	241.031	56-89-3	67678	575	C00491	HMDB00192	C00491	333	cystine	Amino Acid	Methionine, Cysteine, SAM and Taurine Metabolism	56	LC/MS Pos Early	279	2000	241.031	56-89-3	67678	C00491	330	cystine	Amino Acid	Methionine, Cysteine, SAM and Taurine Metabolism	56	LC/MS Polar	279
57	38	glutamate	Amino Acid	Glutamate Metabolism	57	LC/MS Pos Early	561	1500	148.06	56-86-0	611	591	C00025	HMDB00148	C00025	41	glutamate	Amino Acid	Glutamate Metabolism	57	LC/MS Pos Early	561	1500	148.06	56-86-0	611	591	C00025	HMDB00148	C00025	40	glutamate	Amino Acid	Glutamate Metabolism	57	LC/MS Pos Early	561	1500	148.06	56-86-0	611	C00025	39	glutamate	Amino Acid	Glutamate Metabolism	57	LC/MS Pos Early	561
58	1	glycine	Amino Acid	Glycine, Serine and Threonine Metabolism	58	LC/MS Pos Early	340	1375	76.0393	56-40-6	750	730	C00037	HMDB00123	C00037	1	glycine	Amino Acid	Glycine, Serine and Threonine Metabolism	58	LC/MS Pos Early	340	1375	76.0393	56-40-6	750	730	C00037	HMDB00123	C00037	1	glycine	Amino Acid	Glycine, Serine and Threonine Metabolism	58	LC/MS Pos Early	340	1375	76.0393	56-40-6	750	C00037	1	glycine	Amino Acid	Glycine, Serine and Threonine Metabolism	58	LC/MS Pos Early	340
59	53	histidine	Amino Acid	Histidine Metabolism	59	LC/MS Pos Early	355	2707	156.077	5934-29-2	6274	752	C00135	HMDB00177	C00135	58	histidine	Amino Acid	Histidine Metabolism	59	LC/MS Neg	355	755.9	154.062	5934-29-2	6274	752	C00135	HMDB00177	C00135	62	histidine	Amino Acid	Histidine Metabolism	59	LC/MS Neg	355	755.9	154.062	5934-29-2	6274	C00135	55	histidine	Amino Acid	Histidine Metabolism	59	LC/MS Neg	355
60	237	leucine	Amino Acid	Leucine, Isoleucine and Valine Metabolism	60	LC/MS Pos Early	397	2864	132.102	61-90-5	6106	5880	C00123	HMDB00687	C00123	265	leucine	Amino Acid	Leucine, Isoleucine and Valine Metabolism	60	LC/MS Pos Early	397	2864	132.102	61-90-5	6106	5880	C00123	HMDB00687	C00123	244	leucine	Amino Acid	Leucine, Isoleucine and Valine Metabolism	60	LC/MS Pos Early	397	2864	132.102	61-90-5	6106	C00123	254	leucine	Amino Acid	Leucine, Isoleucine and Valine Metabolism	60	LC/MS Pos Early	397
63	1693	cholesterol	Lipid	Sterol	63	LC/MS Pos Late	266	2707	369.352	57-88-5	11025495	4937803	C00187	HMDB00067	C00187	1909	cholesterol	Lipid	Sterol	63	LC/MS Pos Late	266	2707	369.352	57-88-5	11025495	4937803	C00187	HMDB00067	C00187	2418	cholesterol	Lipid	Sterol	63	LC/MS Pos Late	266	2707	369.352	57-88-5	11025495	C00187	1810	cholesterol	Lipid	Sterol	63	LC/MS Pos Late	266
64	98	phenylalanine	Amino Acid	Phenylalanine and Tyrosine Metabolism	64	LC/MS Pos Early	460	2878	166.086	63-91-2	6140	5910	C00079	HMDB00159	C00079	108	phenylalanine	Amino Acid	Phenylalanine and Tyrosine Metabolism	64	LC/MS Pos Early	460	2878	166.086	63-91-2	6140	5910	C00079	HMDB00159	C00079	109	phenylalanine	Amino Acid	Phenylalanine Metabolism	64	LC/MS Pos Early	460	2878	166.086	63-91-2	6140	C00079	105	phenylalanine	Amino Acid	Phenylalanine and Tyrosine Metabolism	64	LC/MS Pos Early	460
396	82	glutarate (pentanedioate)	Amino Acid	Lysine Metabolism	396	LC/MS Polar	339	2900	131.035	110-94-1	743	3618533	C00489	HMDB00661	C00489	90	glutarate (pentanedioate)	Amino Acid	Lysine Metabolism	396	LC/MS Polar	339	2900	131.035	110-94-1	743	3618533	C00489	HMDB00661	C00489	1251	glutarate (pentanedioate)	Lipid	Fatty Acid, Dicarboxylate	396	LC/MS Polar	339	2900	131.035	110-94-1	743	C00489	87	glutarate (pentanedioate)	Amino Acid	Lysine Metabolism	396	LC/MS Polar	339
443	28	aspartate	Amino Acid	Alanine and Aspartate Metabolism	443	LC/MS Pos Early	234	1165	134.045	56-84-8	5960	5745	C00049	HMDB00191	C00049	30	aspartate	Amino Acid	Alanine and Aspartate Metabolism	443	LC/MS Pos Early	234	1165	134.045	56-84-8	5960	5745	C00049	HMDB00191	C00049	34	aspartate	Amino Acid	Alanine and Aspartate Metabolism	443	LC/MS Pos Early	234	1165	134.045	56-84-8	5960	C00049	28	aspartate	Amino Acid	Alanine and Aspartate Metabolism	443	LC/MS Pos Early	234
485	NA	NA	NA	NA	NA	NA	NA	NA	NA	NA	NA	NA	NA	NA	NA	404	spermidine	Amino Acid	Polyamine Metabolism	485	LC/MS Pos Early	50	3355	146.165	124-20-9	1102	1071	C00315	HMDB01257	C00315	388	spermidine	Amino Acid	Polyamine Metabolism	485	LC/MS Pos Early	50	3355	146.165	124-20-9	1102	C00315	388	spermidine	Amino Acid	Polyamine Metabolism	485	LC/MS Pos Early	50
512	30	asparagine	Amino Acid	Alanine and Aspartate Metabolism	512	LC/MS Pos Early	917	1225	133.061	70-47-3	6267	6031	C00152	HMDB00168	C00152	32	asparagine	Amino Acid	Alanine and Aspartate Metabolism	512	LC/MS Pos Early	917	1225	133.061	70-47-3	6267	6031	C00152	HMDB00168	C00152	38	asparagine	Amino Acid	Alanine and Aspartate Metabolism	512	LC/MS Pos Early	917	1225	133.061	70-47-3	6267	C00152	30	asparagine	Amino Acid	Alanine and Aspartate Metabolism	512	LC/MS Pos Early	917
513	354	creatinine	Amino Acid	Creatine Metabolism	513	LC/MS Pos Early	275	2055	114.066	60-27-5	588	568	C00791	HMDB00562	C00791	392	creatinine	Amino Acid	Creatine Metabolism	513	LC/MS Pos Early	275	2055	114.066	60-27-5	588	568	C00791	HMDB00562	C00791	381	creatinine	Amino Acid	Creatine Metabolism	513	LC/MS Pos Early	275	2055	114.066	60-27-5	588	C00791	376	creatinine	Amino Acid	Creatine Metabolism	513	LC/MS Pos Early	275
527	814	lactate	Carbohydrate	Glycolysis, Gluconeogenesis, and Pyruvate Metabolism	527	LC/MS Neg	482	681.6	89.0244	79-33-4	612	592	C00186	HMDB00190	C00186	859	lactate	Carbohydrate	Glycolysis, Gluconeogenesis, and Pyruvate Metabolism	527	LC/MS Neg	482	681.6	89.0244	79-33-4	612	592	C00186	HMDB00190	C00186	895	lactate	Carbohydrate	Glycolysis, Gluconeogenesis, and Pyruvate Metabolism	527	LC/MS Polar	482	1468.8	89.0244	79-33-4	612	C00186	838	lactate	Carbohydrate	Glycolysis, Gluconeogenesis, and Pyruvate Metabolism	527	LC/MS Neg	482
528	986	alpha-ketoglutarate	Energy	TCA Cycle	528	LC/MS Polar	93	2700	145.014	305-72-6;328-50-7;22202-68-2	51	50	C00026	HMDB00208	C00026	1033	alpha-ketoglutarate	Energy	TCA Cycle	528	LC/MS Polar	93	2700	145.014	305-72-6;328-50-7;22202-68-2	51	50	C00026	HMDB00208	C00026	1074	alpha-ketoglutarate	Energy	TCA Cycle	528	LC/MS Polar	93	2700	145.014	305-72-6;328-50-7;22202-68-2	51	C00026	1010	alpha-ketoglutarate	Energy	TCA Cycle	528	LC/MS Polar	93
531	1681	3-hydroxy-3-methylglutarate	Lipid	Mevalonate Metabolism	531	LC/MS Polar	112	2700	161.046	503-49-1	1662	4573695	C03761	HMDB00355	C03761	1896	3-hydroxy-3-methylglutarate	Lipid	Mevalonate Metabolism	531	LC/MS Polar	112	2700	161.046	503-49-1	1662	4573695	C03761	HMDB00355	C03761	2403	3-hydroxy-3-methylglutarate	Lipid	Mevalonate Metabolism	531	LC/MS Polar	112	2850	161.046	503-49-1	1662	C03761	1798	3-hydroxy-3-methylglutarate	Lipid	Mevalonate Metabolism	531	LC/MS Polar	112
541	107	4-hydroxyphenylacetate	Amino Acid	Phenylalanine and Tyrosine Metabolism	541	LC/MS Neg	144	1361.1	151.04	156-38-7	127	3881560	C00642	HMDB00020	C00642	118	4-hydroxyphenylacetate	Amino Acid	Phenylalanine and Tyrosine Metabolism	541	LC/MS Neg	144	1361.1	151.04	156-38-7	127	3881560	C00642	HMDB00020	C00642	119	4-hydroxyphenylacetate	Amino Acid	Phenylalanine Metabolism	541	LC/MS Neg	144	1361	151.04	156-38-7	127	C00642	114	4-hydroxyphenylacetate	Amino Acid	Phenylalanine and Tyrosine Metabolism	541	LC/MS Neg	144
542	1256	3-hydroxybutyrate (BHBA)	Lipid	Ketone Bodies	542	LC/MS Polar	254	1443.3	103.04	625-72-9	441	428	C01089	HMDB00357	C01089	1318	3-hydroxybutyrate (BHBA)	Lipid	Ketone Bodies	542	LC/MS Polar	254	1443.3	103.04	625-72-9	441	428	C01089	HMDB00357	C01089	1401	3-hydroxybutyrate (BHBA)	Lipid	Ketone Bodies	542	LC/MS Polar	254	1444	103.04	625-72-9	441	C01089	1286	3-hydroxybutyrate (BHBA)	Lipid	Ketone Bodies	542	LC/MS Polar	254
553	2770	cotinine	Xenobiotics	Tobacco Metabolite	553	LC/MS Pos Early	848	2213	177.102	486-56-6	854019	746405		HMDB01046		3021	cotinine	Xenobiotics	Tobacco Metabolite	553	LC/MS Pos Early	848	2213	177.102	486-56-6	854019	746405		HMDB01046		3595	cotinine	Xenobiotics	Tobacco Metabolite	553	LC/MS Pos Early	848	2213	177.102	486-56-6	854019		2904	cotinine	Xenobiotics	Tobacco Metabolite	553	LC/MS Pos Early	848
554	2470	adenine	Nucleotide	Purine Metabolism, Adenine containing	554	LC/MS Pos Early	880	2221	136.062	73-24-5	190	185	C00147	HMDB00034	C00147	2714	adenine	Nucleotide	Purine Metabolism, Adenine containing	554	LC/MS Pos Early	880	2221	136.062	73-24-5	190	185	C00147	HMDB00034	C00147	3252	adenine	Nucleotide	Purine Metabolism, Adenine containing	554	LC/MS Pos Early	880	2221	136.062	73-24-5	190	C00147	2603	adenine	Nucleotide	Purine Metabolism, Adenine containing	554	LC/MS Pos Early	880
566	102	phenylpyruvate	Amino Acid	Phenylalanine and Tyrosine Metabolism	566	LC/MS Neg	241	2517.6	163.04	156-06-9	997	972	C00166	HMDB00205	C00166	112	phenylpyruvate	Amino Acid	Phenylalanine and Tyrosine Metabolism	566	LC/MS Neg	241	2517.6	163.04	156-06-9	997	972	C00166	HMDB00205	C00166	113	phenylpyruvate	Amino Acid	Phenylalanine Metabolism	566	LC/MS Neg	241	2515	163.04	156-06-9	997	C00166	109	phenylpyruvate	Amino Acid	Phenylalanine and Tyrosine Metabolism	566	LC/MS Neg	241
569	2754	caffeine	Xenobiotics	Xanthine Metabolism	569	LC/MS Pos Early	849	2106	195.088	58-08-2	2519	2424	C07481	HMDB01847	C07481	3004	caffeine	Xenobiotics	Xanthine Metabolism	569	LC/MS Pos Early	849	2106	195.088	58-08-2	2519	2424	C07481	HMDB01847	C07481	3578	caffeine	Xenobiotics	Xanthine Metabolism	569	LC/MS Pos Early	849	2106	195.088	58-08-2	2519	C07481	2888	caffeine	Xenobiotics	Xanthine Metabolism	569	LC/MS Pos Early	849
587	2894	gluconate	Xenobiotics	Food Component/Plant	587	LC/MS Polar	338	2922	195.051	527-07-1	10690	10240	C00257	HMDB00625	C00257	3148	gluconate	Xenobiotics	Food Component/Plant	587	LC/MS Polar	338	2922	195.051	527-07-1	10690	10240	C00257	HMDB00625	C00257	3724	gluconate	Xenobiotics	Food Component/Plant	587	LC/MS Polar	338	2922	195.051	527-07-1	10690	C00257	3028	gluconate	Xenobiotics	Food Component/Plant	587	LC/MS Polar	338
590	316	hypotaurine	Amino Acid	Methionine, Cysteine, SAM and Taurine Metabolism	590	LC/MS Pos Early	358	724	110.027	300-84-5	107812	96959	C00519	HMDB00965	C00519	352	hypotaurine	Amino Acid	Methionine, Cysteine, SAM and Taurine Metabolism	590	LC/MS Pos Early	358	724	110.027	300-84-5	107812	96959	C00519	HMDB00965	C00519	338	hypotaurine	Amino Acid	Methionine, Cysteine, SAM and Taurine Metabolism	590	LC/MS Pos Early	358	724	110.027	300-84-5	107812	C00519	337	hypotaurine	Amino Acid	Methionine, Cysteine, SAM and Taurine Metabolism	590	LC/MS Polar	358
594	2587	nicotinamide	Cofactors and Vitamins	Nicotinate and Nicotinamide Metabolism	594	LC/MS Pos Early	432	1942	123.055	98-92-0	936	911	C00153	HMDB01406	C00153	2833	nicotinamide	Cofactors and Vitamins	Nicotinate and Nicotinamide Metabolism	594	LC/MS Pos Early	432	1942	123.055	98-92-0	936	911	C00153	HMDB01406	C00153	3377	nicotinamide	Cofactors and Vitamins	Nicotinate and Nicotinamide Metabolism	594	LC/MS Pos Early	432	1942	123.055	98-92-0	936	C00153	2721	nicotinamide	Cofactors and Vitamins	Nicotinate and Nicotinamide Metabolism	594	LC/MS Pos Early	432
605	2536	uracil	Nucleotide	Pyrimidine Metabolism, Uracil containing	605	LC/MS Polar	825	1089.7	111.02	66-22-8	1174	1141	C00106	HMDB00300	C00106	2780	uracil	Nucleotide	Pyrimidine Metabolism, Uracil containing	605	LC/MS Polar	825	1089.7	111.02	66-22-8	1174	1141	C00106	HMDB00300	C00106	3318	uracil	Nucleotide	Pyrimidine Metabolism, Uracil containing	605	LC/MS Polar	825	1089.7	111.02	66-22-8	1174	C00106	2669	uracil	Nucleotide	Pyrimidine Metabolism, Uracil containing	605	LC/MS Neg	825
606	2535	uridine	Nucleotide	Pyrimidine Metabolism, Uracil containing	606	LC/MS Neg	535	1457.6	243.062	58-96-8	6029	5807	C00299	HMDB00296	C00299	2779	uridine	Nucleotide	Pyrimidine Metabolism, Uracil containing	606	LC/MS Pos Early	535	1100	245.077	58-96-8	6029	5807	C00299	HMDB00296	C00299	3317	uridine	Nucleotide	Pyrimidine Metabolism, Uracil containing	606	LC/MS Neg	535	1457.6	243.062	58-96-8	6029	C00299	2668	uridine	Nucleotide	Pyrimidine Metabolism, Uracil containing	606	LC/MS Neg	535
607	60	trans-urocanate	Amino Acid	Histidine Metabolism	607	LC/MS Pos Early	537	2285	139.05	104-98-3	736715	643824	C00785	HMDB00301	C00785	NA	NA	NA	NA	NA	NA	NA	NA	NA	NA	NA	NA	NA	NA	NA	69	trans-urocanate	Amino Acid	Histidine Metabolism	607	LC/MS Pos Early	537	2285	139.05	104-98-3	736715	C00785	63	trans-urocanate	Amino Acid	Histidine Metabolism	607	LC/MS Pos Early	537
1105	1059	linoleate (18:2n6)	Lipid	Polyunsaturated Fatty Acid (n3 and n6)	1105	LC/MS Neg	180	5535	279.233	60-33-3	5280450	4444105	C01595	HMDB00673	C01595	1108	linoleate (18:2n6)	Lipid	Polyunsaturated Fatty Acid (n3 and n6)	1105	LC/MS Neg	180	5535	279.233	60-33-3	5280450	4444105	C01595	HMDB00673	C01595	1172	linoleate (18:2n6)	Lipid	Polyunsaturated Fatty Acid (n3 and n6)	1105	LC/MS Neg	180	5535	279.233	60-33-3	5280450	C01595	1083	linoleate (18:2n6)	Lipid	Polyunsaturated Fatty Acid (n3 and n6)	1105	LC/MS Neg	180
1107	2457	allantoin	Nucleotide	Purine Metabolism, (Hypo)Xanthine/Inosine containing	1107	LC/MS Polar	1002	1672	157.037	97-59-6	204	199	C02350	HMDB00462	C02350	2701	allantoin	Nucleotide	Purine Metabolism, (Hypo)Xanthine/Inosine containing	1107	LC/MS Polar	1002	1672	157.037	97-59-6	204	199	C02350	HMDB00462	C02350	3238	allantoin	Nucleotide	Purine Metabolism, (Hypo)Xanthine/Inosine containing	1107	LC/MS Polar	1002	1672	157.037	97-59-6	204	C02350	2590	allantoin	Nucleotide	Purine Metabolism, (Hypo)Xanthine/Inosine containing	1107	LC/MS Polar	1002
1110	1064	arachidonate (20:4n6)	Lipid	Polyunsaturated Fatty Acid (n3 and n6)	1110	LC/MS Neg	229	5535	303.233	506-32-1	444899	392692	C00219	HMDB01043	C00219	1113	arachidonate (20:4n6)	Lipid	Polyunsaturated Fatty Acid (n3 and n6)	1110	LC/MS Neg	229	5535	303.233	506-32-1	444899	392692	C00219	HMDB01043	C00219	1177	arachidonate (20:4n6)	Lipid	Polyunsaturated Fatty Acid (n3 and n6)	1110	LC/MS Neg	229	5535	303.233	506-32-1	444899	C00219	1088	arachidonate (20:4n6)	Lipid	Polyunsaturated Fatty Acid (n3 and n6)	1110	LC/MS Neg	229
1114	1869	deoxycholate	Lipid	Secondary Bile Acid Metabolism	1114	LC/MS Neg	302	5294	391.285	83-44-3	222528	389318	C04483	HMDB00626	C04483	2094	deoxycholate	Lipid	Secondary Bile Acid Metabolism	1114	LC/MS Neg	302	5294	391.285	83-44-3	222528	389318	C04483	HMDB00626	C04483	2620	deoxycholate	Lipid	Secondary Bile Acid Metabolism	1114	LC/MS Neg	302	5294	391.285	83-44-3	222528	C04483	1992	deoxycholate	Lipid	Secondary Bile Acid Metabolism	1114	LC/MS Neg	302
1118	1035	arachidate (20:0)	Lipid	Long Chain Fatty Acid	1118	LC/MS Neg	893	6295	311.296	506-30-9	10467	10035	C06425	HMDB02212	C06425	1083	arachidate (20:0)	Lipid	Long Chain Fatty Acid	1118	LC/MS Neg	893	6295	311.296	506-30-9	10467	10035	C06425	HMDB02212	C06425	1145	arachidate (20:0)	Lipid	Long Chain Fatty Acid	1118	LC/MS Neg	893	6240	311.296	506-30-9	10467	C06425	1059	arachidate (20:0)	Lipid	Long Chain Fatty Acid	1118	LC/MS Neg	893
1121	NA	NA	NA	NA	NA	NA	NA	NA	NA	NA	NA	NA	NA	NA	NA	1070	margarate (17:0)	Lipid	Long Chain Fatty Acid	1121	LC/MS Neg	891	5731	269.249	506-12-7	10465	10033		HMDB02259		1129	margarate (17:0)	Lipid	Long Chain Fatty Acid	1121	LC/MS Neg	891	5731	269.249	506-12-7	10465		1046	margarate (17:0)	Lipid	Long Chain Fatty Acid	1121	LC/MS Neg	891
1123	2447	inosine	Nucleotide	Purine Metabolism, (Hypo)Xanthine/Inosine containing	1123	LC/MS Neg	361	1602.1	267.073	58-63-9	6021	21241953	C00294	HMDB00195	C00294	2691	inosine	Nucleotide	Purine Metabolism, (Hypo)Xanthine/Inosine containing	1123	LC/MS Pos Early	361	1269	269.088	58-63-9	6021	21241953	C00294	HMDB00195	C00294	3227	inosine	Nucleotide	Purine Metabolism, (Hypo)Xanthine/Inosine containing	1123	LC/MS Neg	361	1602.1	267.074	58-63-9	6021	C00294	2580	inosine	Nucleotide	Purine Metabolism, (Hypo)Xanthine/Inosine containing	1123	LC/MS Neg	361
1124	1393	myo-inositol	Lipid	Inositol Metabolism	1124	LC/MS Polar	363	3506.3	225.062	87-89-8	892	10239179	C00137	HMDB00211	C00137	1469	myo-inositol	Lipid	Inositol Metabolism	1124	LC/MS Polar	363	3506.3	225.062	87-89-8	892	10239179	C00137	HMDB00211	C00137	1589	myo-inositol	Lipid	Inositol Metabolism	1124	LC/MS Polar	363	3506.3	225.062	87-89-8	892	C00137	1429	myo-inositol	Lipid	Inositol Metabolism	1124	LC/MS Polar	363
1125	266	isoleucine	Amino Acid	Leucine, Isoleucine and Valine Metabolism	1125	LC/MS Pos Early	376	2800	132.102	73-32-5	6306	769	C00407	HMDB00172	C00407	293	isoleucine	Amino Acid	Leucine, Isoleucine and Valine Metabolism	1125	LC/MS Pos Early	376	2800	132.102	73-32-5	6306	769	C00407	HMDB00172	C00407	278	isoleucine	Amino Acid	Leucine, Isoleucine and Valine Metabolism	1125	LC/MS Pos Early	376	2800	132.102	73-32-5	6306	C00407	283	isoleucine	Amino Acid	Leucine, Isoleucine and Valine Metabolism	1125	LC/MS Pos Early	376
1126	25	alanine	Amino Acid	Alanine and Aspartate Metabolism	1126	LC/MS Pos Early	811	1700	90.055	56-41-7	5950	5735	C00041	HMDB00161	C00041	27	alanine	Amino Acid	Alanine and Aspartate Metabolism	1126	LC/MS Pos Early	811	1700	90.055	56-41-7	5950	5735	C00041	HMDB00161	C00041	28	alanine	Amino Acid	Alanine and Aspartate Metabolism	1126	LC/MS Pos Early	811	1700	90.055	56-41-7	5950	C00041	25	alanine	Amino Acid	Alanine and Aspartate Metabolism	1126	LC/MS Pos Early	811
1284	14	threonine	Amino Acid	Glycine, Serine and Threonine Metabolism	1284	LC/MS Pos Early	564	1514	120.066	72-19-5	6288	6051	C00188	HMDB00167	C00188	14	threonine	Amino Acid	Glycine, Serine and Threonine Metabolism	1284	LC/MS Pos Early	564	1514	120.066	72-19-5	6288	6051	C00188	HMDB00167	C00188	16	threonine	Amino Acid	Glycine, Serine and Threonine Metabolism	1284	LC/MS Pos Early	564	1514	120.066	72-19-5	6288	C00188	14	threonine	Amino Acid	Glycine, Serine and Threonine Metabolism	1284	LC/MS Pos Early	564
1299	111	tyrosine	Amino Acid	Phenylalanine and Tyrosine Metabolism	1299	LC/MS Pos Early	815	2430	182.081	60-18-4	6057	5833	C00082	HMDB00158	C00082	123	tyrosine	Amino Acid	Phenylalanine and Tyrosine Metabolism	1299	LC/MS Pos Early	815	2430	182.081	60-18-4	6057	5833	C00082	HMDB00158	C00082	125	tyrosine	Amino Acid	Tyrosine Metabolism	1299	LC/MS Pos Early	815	2430	182.081	60-18-4	6057	C00082	118	tyrosine	Amino Acid	Phenylalanine and Tyrosine Metabolism	1299	LC/MS Pos Early	815
1301	73	lysine	Amino Acid	Lysine Metabolism	1301	LC/MS Pos Early	407	2850	147.113	56-87-1	5962	5747	C00047	HMDB00182	C00047	80	lysine	Amino Acid	Lysine Metabolism	1301	LC/MS Pos Early	407	2850	147.113	56-87-1	5962	5747	C00047	HMDB00182	C00047	84	lysine	Amino Acid	Lysine Metabolism	1301	LC/MS Pos Early	407	2850	147.113	56-87-1	5962	C00047	77	lysine	Amino Acid	Lysine Metabolism	1301	LC/MS Pos Early	407
1302	290	methionine	Amino Acid	Methionine, Cysteine, SAM and Taurine Metabolism	1302	LC/MS Pos Early	415	2526	150.058	63-68-3	6137	5907	C00073	HMDB00696	C00073	325	methionine	Amino Acid	Methionine, Cysteine, SAM and Taurine Metabolism	1302	LC/MS Pos Early	415	2526	150.058	63-68-3	6137	5907	C00073	HMDB00696	C00073	310	methionine	Amino Acid	Methionine, Cysteine, SAM and Taurine Metabolism	1302	LC/MS Pos Early	415	2526	150.058	63-68-3	6137	C00073	311	methionine	Amino Acid	Methionine, Cysteine, SAM and Taurine Metabolism	1302	LC/MS Pos Early	415
1303	991	malate	Energy	TCA Cycle	1303	LC/MS Neg	409	615.6	133.014	6915-15-7	525	510	C00149	HMDB00156	C00149	1038	malate	Energy	TCA Cycle	1303	LC/MS Neg	409	615.6	133.014	6915-15-7	525	510	C00149	HMDB00156	C00149	1079	malate	Energy	TCA Cycle	1303	LC/MS Neg	409	615.6	133.014	6915-15-7	525	C00149	1015	malate	Energy	TCA Cycle	1303	LC/MS Neg	409
1336	1019	palmitate (16:0)	Lipid	Long Chain Fatty Acid	1336	LC/MS Neg	424	5618	255.233	57-10-3	985	960	C00249	HMDB00220	C00249	1067	palmitate (16:0)	Lipid	Long Chain Fatty Acid	1336	LC/MS Neg	424	5618	255.233	57-10-3	985	960	C00249	HMDB00220	C00249	1126	palmitate (16:0)	Lipid	Long Chain Fatty Acid	1336	LC/MS Neg	424	5618	255.233	57-10-3	985	C00249	1043	palmitate (16:0)	Lipid	Long Chain Fatty Acid	1336	LC/MS Neg	424
1356	1032	nonadecanoate (19:0)	Lipid	Long Chain Fatty Acid	1356	LC/MS Neg	892	6068	297.28	646-30-0	12591	12071	C16535	HMDB00772	C16535	1080	nonadecanoate (19:0)	Lipid	Long Chain Fatty Acid	1356	LC/MS Neg	892	6068	297.28	646-30-0	12591	12071	C16535	HMDB00772	C16535	1141	nonadecanoate (19:0)	Lipid	Long Chain Fatty Acid	1356	LC/MS Neg	892	6068	297.28	646-30-0	12591	C16535	1056	nonadecanoate (19:0)	Lipid	Long Chain Fatty Acid	1356	LC/MS Neg	892
1358	1024	stearate (18:0)	Lipid	Long Chain Fatty Acid	1358	LC/MS Neg	439	5872	283.264	57-11-4	5281	5091	C01530	HMDB00827	C01530	1072	stearate (18:0)	Lipid	Long Chain Fatty Acid	1358	LC/MS Neg	439	5872	283.264	57-11-4	5281	5091	C01530	HMDB00827	C01530	1132	stearate (18:0)	Lipid	Long Chain Fatty Acid	1358	LC/MS Neg	439	5872	283.264	57-11-4	5281	C01530	1048	stearate (18:0)	Lipid	Long Chain Fatty Acid	1358	LC/MS Neg	439
1365	1016	myristate (14:0)	Lipid	Long Chain Fatty Acid	1365	LC/MS Neg	519	5440	227.202	544-63-8	11005	10539	C06424	HMDB00806	C06424	1064	myristate (14:0)	Lipid	Long Chain Fatty Acid	1365	LC/MS Neg	519	5440	227.202	544-63-8	11005	10539	C06424	HMDB00806	C06424	1121	myristate (14:0)	Lipid	Long Chain Fatty Acid	1365	LC/MS Neg	519	5440	227.202	544-63-8	11005	C06424	1040	myristate (14:0)	Lipid	Long Chain Fatty Acid	1365	LC/MS Neg	519
1414	NA	NA	NA	NA	NA	NA	NA	NA	NA	NA	NA	NA	NA	NA	NA	856	3-phosphoglycerate	Carbohydrate	Glycolysis, Gluconeogenesis, and Pyruvate Metabolism	1414	LC/MS Pos Early	132	590	187	80731-10-8	724	10669764	C00597	HMDB00807	C00597	892	3-phosphoglycerate	Carbohydrate	Glycolysis, Gluconeogenesis, and Pyruvate Metabolism	1414	LC/MS Pos Early	132	590	187	80731-10-8	724	C00597	835	3-phosphoglycerate	Carbohydrate	Glycolysis, Gluconeogenesis, and Pyruvate Metabolism	1414	LC/MS Pos Early	132
1417	204	kynurenate	Amino Acid	Tryptophan Metabolism	1417	LC/MS Neg	98	2224	188.035	492-27-3	3845	3712	C01717	HMDB00715	C01717	228	kynurenate	Amino Acid	Tryptophan Metabolism	1417	LC/MS Pos Early	98	2385	190.05	492-27-3	3845	3712	C01717	HMDB00715	C01717	212	kynurenate	Amino Acid	Tryptophan Metabolism	1417	LC/MS Neg	98	2224	188.035	492-27-3	3845	C01717	219	kynurenate	Amino Acid	Tryptophan Metabolism	1417	LC/MS Neg	98
1418	2579	5,6-dihydrothymine	Nucleotide	Pyrimidine Metabolism, Thymine containing	1418	LC/MS Neg	158	1637.8	127.051	696-04-8	93556	84456	C00906	HMDB00079	C00906	2824	5,6-dihydrothymine	Nucleotide	Pyrimidine Metabolism, Thymine containing	1418	LC/MS Neg	158	1637.8	127.051	696-04-8	93556	84456	C00906	HMDB00079	C00906	3367	5,6-dihydrothymine	Nucleotide	Pyrimidine Metabolism, Thymine containing	1418	LC/MS Neg	158	1637.8	127.051	696-04-8	93556	C00906	2712	5,6-dihydrothymine	Nucleotide	Pyrimidine Metabolism, Thymine containing	1418	LC/MS Pos Early	158
1432	NA	NA	NA	NA	NA	NA	NA	NA	NA	NA	NA	NA	NA	NA	NA	196	2-hydroxyphenylacetate	Amino Acid	Phenylalanine and Tyrosine Metabolism	1432	LC/MS Neg	235	2164.6	151.04	614-75-5	11970	11476	C05852	HMDB00669	C05852	NA	NA	NA	NA	NA	NA	NA	NA	NA	NA	NA	NA	190	2-hydroxyphenylacetate	Amino Acid	Phenylalanine and Tyrosine Metabolism	1432	LC/MS Neg	235
1437	989	succinate	Energy	TCA Cycle	1437	LC/MS Polar	252	3149	117.019	110-15-6	1110	1078	C00042	HMDB00254	C00042	1036	succinate	Energy	TCA Cycle	1437	LC/MS Polar	252	3149	117.019	110-15-6	1110	1078	C00042	HMDB00254	C00042	1077	succinate	Energy	TCA Cycle	1437	LC/MS Polar	252	3149	117.019	110-15-6	1110	C00042	1013	succinate	Energy	TCA Cycle	1437	LC/MS Neg	252
1444	90	pipecolate	Amino Acid	Lysine Metabolism	1444	LC/MS Pos Early	1025	2200	130.086	4043-87-2	849	826	C00408	HMDB00070	C00408	98	pipecolate	Amino Acid	Lysine Metabolism	1444	LC/MS Pos Early	1025	2200	130.086	4043-87-2	849	826	C00408	HMDB00070	C00408	103	pipecolate	Amino Acid	Lysine Metabolism	1444	LC/MS Pos Early	1025	2200	130.086	4043-87-2	849	C00408	95	pipecolate	Amino Acid	Lysine Metabolism	1444	LC/MS Neg	1025
1493	327	ornithine	Amino Acid	Urea cycle; Arginine and Proline Metabolism	1493	LC/MS Pos Early	444	2800	133.097	3184-13-2	6262	6026	C00077	HMDB03374	C00077	365	ornithine	Amino Acid	Urea cycle; Arginine and Proline Metabolism	1493	LC/MS Pos Early	444	2800	133.097	3184-13-2	6262	6026	C00077	HMDB03374	C00077	350	ornithine	Amino Acid	Urea cycle; Arginine and Proline Metabolism	1493	LC/MS Pos Early	444	2800	133.097	3184-13-2	6262	C00077	349	ornithine	Amino Acid	Urea cycle; Arginine and Proline Metabolism	1493	LC/MS Pos Early	444
1494	385	5-oxoproline	Amino Acid	Glutathione Metabolism	1494	LC/MS Neg	1021	738.5	128.035	98-79-3	7405	7127	C01879	HMDB00267	C01879	424	5-oxoproline	Amino Acid	Glutathione Metabolism	1494	LC/MS Neg	1021	738.5	128.035	98-79-3	7405	7127	C01879	HMDB00267	C01879	416	5-oxoproline	Amino Acid	Glutathione Metabolism	1494	LC/MS Neg	1021	738.5	128.035	98-79-3	7405	C01879	408	5-oxoproline	Amino Acid	Glutathione Metabolism	1494	LC/MS Neg	1021
1498	76	N-6-trimethyllysine	Amino Acid	Lysine Metabolism	1498	LC/MS Pos Early	189	2825	189.16	23284-33-5	440120	140379	C03793	HMDB01325	C03793	84	N6,N6,N6-trimethyllysine	Amino Acid	Lysine Metabolism	1498	LC/MS Pos Early	189	2825	189.16	23284-33-5	440120	140379	C03793	HMDB01325	C03793	91	N6,N6,N6-trimethyllysine	Amino Acid	Lysine Metabolism	1498	LC/MS Pos Early	189	2825	189.16	23284-33-5	440120	C03793	81	N6,N6,N6-trimethyllysine	Amino Acid	Lysine Metabolism	1498	LC/MS Pos Early	189
1505	2523	orotate	Nucleotide	Pyrimidine Metabolism, Orotate containing	1505	LC/MS Polar	445	1638.1	155.01	50887-69-9	967	942	C00295	HMDB00226	C00295	2767	orotate	Nucleotide	Pyrimidine Metabolism, Orotate containing	1505	LC/MS Polar	445	1638.1	155.01	50887-69-9	967	942	C00295	HMDB00226	C00295	3305	orotate	Nucleotide	Pyrimidine Metabolism, Orotate containing	1505	LC/MS Polar	445	1638.1	155.01	50887-69-9	967	C00295	2656	orotate	Nucleotide	Pyrimidine Metabolism, Orotate containing	1505	LC/MS Polar	445
1508	2612	pantothenate	Cofactors and Vitamins	Pantothenate and CoA Metabolism	1508	LC/MS Neg	1024	1498.7	218.103	137-08-6	6613	6361	C00864	HMDB00210	C00864	2858	pantothenate	Cofactors and Vitamins	Pantothenate and CoA Metabolism	1508	LC/MS Neg	1024	1498.7	218.103	137-08-6	6613	6361	C00864	HMDB00210	C00864	3404	pantothenate	Cofactors and Vitamins	Pantothenate and CoA Metabolism	1508	LC/MS Neg	1024	1498.7	218.103	137-08-6	6613	C00864	2746	pantothenate	Cofactors and Vitamins	Pantothenate and CoA Metabolism	1508	LC/MS Neg	1024
1515	3354	salicylate	Xenobiotics	Drug	1515	LC/MS Neg	501	2195	137.024	69-72-7	338	331	C00805	HMDB01895	C00805	3654	salicylate	Xenobiotics	Drug	1515	LC/MS Polar	501	802	137.024	69-72-7	338	331	C00805	HMDB01895	C00805	4299	salicylate	Xenobiotics	Drug	1515	LC/MS Polar	501	802	137.024	69-72-7	338	C00805	3500	salicylate	Xenobiotics	Drug	1515	LC/MS Neg	501
1516	4	sarcosine (N-Methylglycine)	Amino Acid	Glycine, Serine and Threonine Metabolism	1516	LC/MS Pos Early	1023	1280	90.055	107-97-1	1088	1057	C00213	HMDB00271	C00213	4	sarcosine	Amino Acid	Glycine, Serine and Threonine Metabolism	1516	LC/MS Pos Early	1023	1280	90.055	107-97-1	1088	1057	C00213	HMDB00271	C00213	4	sarcosine	Amino Acid	Glycine, Serine and Threonine Metabolism	1516	LC/MS Pos Early	1023	1280	90.055	107-97-1	1088	C00213	4	sarcosine (N-Methylglycine)	Amino Acid	Glycine, Serine and Threonine Metabolism	1516	LC/MS Pos Early	1023
1519	887	sucrose	Carbohydrate	Disaccharides and Oligosaccharides	1519	LC/MS Neg	935	865	341.109	57-50-1	5988	5768	C00089	HMDB00258	C00089	933	sucrose	Carbohydrate	Disaccharides and Oligosaccharides	1519	LC/MS Polar	935	3092	387.114	57-50-1	5988	5768	C00089	HMDB00258	C00089	969	sucrose	Carbohydrate	Disaccharides and Oligosaccharides	1519	LC/MS Polar	935	3092	387.114	57-50-1	5988	C00089	911	sucrose	Carbohydrate	Disaccharides and Oligosaccharides	1519	LC/MS Neg	935
1549	284	3-hydroxyisobutyrate	Amino Acid	Leucine, Isoleucine and Valine Metabolism	1549	LC/MS Polar	111	1619.1	103.04	2068-83-9	87	10140307	C06001	HMDB00336	C06001	312	3-hydroxyisobutyrate	Amino Acid	Leucine, Isoleucine and Valine Metabolism	1549	LC/MS Polar	111	1619.1	103.04	2068-83-9	87	10140307	C06001	HMDB00336	C06001	306	3-hydroxyisobutyrate	Amino Acid	Leucine, Isoleucine and Valine Metabolism	1549	LC/MS Polar	111	1619	103.04	2068-83-9	87	C06001	301	3-hydroxyisobutyrate	Amino Acid	Leucine, Isoleucine and Valine Metabolism	1549	LC/MS Polar	111
1552	1042	erucate (22:1n9)	Lipid	Long Chain Fatty Acid	1552	LC/MS Neg	1087	6355.6	337.311	112-86-7	5281116	7924	C08316	HMDB02068	C08316	1091	erucate (22:1n9)	Lipid	Long Chain Fatty Acid	1552	LC/MS Neg	1087	6355.6	337.311	112-86-7	5281116	7924	C08316	HMDB02068	C08316	1153	erucate (22:1n9)	Lipid	Long Chain Fatty Acid	1552	LC/MS Neg	1087	6355.6	337.311	112-86-7	5281116	C08316	1066	erucate (22:1n9)	Lipid	Long Chain Fatty Acid	1552	LC/MS Neg	1087
1558	370	4-acetamidobutanoate	Amino Acid	Polyamine Metabolism	1558	LC/MS Pos Early	1113	1350	146.081	3025-96-5	18189	17180	C02946	HMDB03681	C02946	409	4-acetamidobutanoate	Amino Acid	Polyamine Metabolism	1558	LC/MS Neg	1113	893.7	144.067	3025-96-5	18189	17180	C02946	HMDB03681	C02946	401	4-acetamidobutanoate	Amino Acid	Polyamine Metabolism	1558	LC/MS Pos Early	1113	1350	146.081	3025-96-5	18189	C02946	393	4-acetamidobutanoate	Amino Acid	Polyamine Metabolism	1558	LC/MS Neg	1113
1561	2626	alpha-tocopherol	Cofactors and Vitamins	Tocopherol Metabolism	1561	LC/MS Pos Late	1105	2522	430.378	59-02-9;10191-41-0	14985	14265	C02477	HMDB01893	C02477	2873	alpha-tocopherol	Cofactors and Vitamins	Tocopherol Metabolism	1561	LC/MS Pos Late	1105	2522	430.378	59-02-9;10191-41-0	14985	14265	C02477	HMDB01893	C02477	3423	alpha-tocopherol	Cofactors and Vitamins	Tocopherol Metabolism	1561	LC/MS Pos Late	1105	2522	430.378	59-02-9;10191-41-0	14985	C02477	2760	alpha-tocopherol	Cofactors and Vitamins	Tocopherol Metabolism	1561	LC/MS Pos Late	1105
1563	1861	chenodeoxycholate	Lipid	Primary Bile Acid Metabolism	1563	LC/MS Neg	1123	5264	391.285	474-24-9;474-25-9	10133		C02528	HMDB00518	C02528	2080	chenodeoxycholate	Lipid	Primary Bile Acid Metabolism	1563	LC/MS Neg	1123	5264	391.285	474-24-9;474-25-9	10133	NA	C02528	HMDB00518	C02528	2606	chenodeoxycholate	Lipid	Primary Bile Acid Metabolism	1563	LC/MS Neg	1123	5264	391.285	474-24-9;474-25-9	10133	C02528	1978	chenodeoxycholate	Lipid	Primary Bile Acid Metabolism	1563	LC/MS Neg	1123
1564	981	citrate	Energy	TCA Cycle	1564	LC/MS Neg	1124	582	191.02	77-92-9	311	305	C00158	HMDB00094	C00158	1027	citrate	Energy	TCA Cycle	1564	LC/MS Neg	1124	582	191.02	77-92-9	311	305	C00158	HMDB00094	C00158	1068	citrate	Energy	TCA Cycle	1564	LC/MS Neg	1124	582	191.02	77-92-9	311	C00158	1005	citrate	Energy	TCA Cycle	1564	LC/MS Neg	1124
1566	2581	3-aminoisobutyrate	Nucleotide	Pyrimidine Metabolism, Thymine containing	1566	LC/MS Pos Early	1114	2215	104.071	10569-72-9;214139-20-5	64956	58481	C05145	HMDB03911	C05145	2826	3-aminoisobutyrate	Nucleotide	Pyrimidine Metabolism, Thymine containing	1566	LC/MS Pos Early	1114	2215	104.071	10569-72-9;214139-20-5	64956	58481	C05145	HMDB03911	C05145	3369	3-aminoisobutyrate	Nucleotide	Pyrimidine Metabolism, Thymine containing	1566	LC/MS Pos Early	1114	2190	104.071	10569-72-9;214139-20-5	64956	C05145	2714	3-aminoisobutyrate	Nucleotide	Pyrimidine Metabolism, Thymine containing	1566	LC/MS Pos Early	1114
1567	139	vanillylmandelate (VMA)	Amino Acid	Phenylalanine and Tyrosine Metabolism	1567	LC/MS Neg	1111	941	197.046	55-10-7	1245	1207	C05584	HMDB00291	C05584	154	vanillylmandelate (VMA)	Amino Acid	Phenylalanine and Tyrosine Metabolism	1567	LC/MS Neg	1111	941	197.046	55-10-7	1245	1207	C05584	HMDB00291	C05584	151	vanillylmandelate (VMA)	Amino Acid	Tyrosine Metabolism	1567	LC/MS Neg	1111	941	197.046	55-10-7	1245	C05584	148	vanillylmandelate (VMA)	Amino Acid	Phenylalanine and Tyrosine Metabolism	1567	LC/MS Neg	1111
1572	817	glycerate	Carbohydrate	Glycolysis, Gluconeogenesis, and Pyruvate Metabolism	1572	LC/MS Polar	1052	2070.4	105.019	600-19-1	752	732	C00258	HMDB00139	C00258	862	glycerate	Carbohydrate	Glycolysis, Gluconeogenesis, and Pyruvate Metabolism	1572	LC/MS Polar	1052	2070.4	105.019	600-19-1	752	732	C00258	HMDB00139	C00258	898	glycerate	Carbohydrate	Glycolysis, Gluconeogenesis, and Pyruvate Metabolism	1572	LC/MS Polar	1052	2070.4	105.019	600-19-1	752	C00258	841	glycerate	Carbohydrate	Glycolysis, Gluconeogenesis, and Pyruvate Metabolism	1572	LC/MS Polar	1052
1585	26	N-acetylalanine	Amino Acid	Alanine and Aspartate Metabolism	1585	LC/MS Neg	1110	861.2	130.051	97-69-8	88064	79449	C02847	HMDB00766	C02847	28	N-acetylalanine	Amino Acid	Alanine and Aspartate Metabolism	1585	LC/MS Neg	1110	861.2	130.051	97-69-8	88064	79449	C02847	HMDB00766	C02847	30	N-acetylalanine	Amino Acid	Alanine and Aspartate Metabolism	1585	LC/MS Polar	1110	1564.8	130.051	97-69-8	88064	C02847	26	N-acetylalanine	Amino Acid	Alanine and Aspartate Metabolism	1585	LC/MS Neg	1110
1587	238	N-acetylleucine	Amino Acid	Leucine, Isoleucine and Valine Metabolism	1587	LC/MS Neg	1082	2400	172.098	1188-21-2	70912	64075	C02710	HMDB11756	C02710	266	N-acetylleucine	Amino Acid	Leucine, Isoleucine and Valine Metabolism	1587	LC/MS Neg	1082	2400	172.098	1188-21-2	70912	64075	C02710	HMDB11756	C02710	245	N-acetylleucine	Amino Acid	Leucine, Isoleucine and Valine Metabolism	1587	LC/MS Neg	1082	2400	172.098	1188-21-2	70912	C02710	255	N-acetylleucine	Amino Acid	Leucine, Isoleucine and Valine Metabolism	1587	LC/MS Neg	1082
1589	291	N-acetylmethionine	Amino Acid	Methionine, Cysteine, SAM and Taurine Metabolism	1589	LC/MS Neg	1083	1787	190.054	65-82-7	448580	395338	C02712	HMDB11745	C02712	326	N-acetylmethionine	Amino Acid	Methionine, Cysteine, SAM and Taurine Metabolism	1589	LC/MS Neg	1083	1787	190.054	65-82-7	448580	395338	C02712	HMDB11745	C02712	311	N-acetylmethionine	Amino Acid	Methionine, Cysteine, SAM and Taurine Metabolism	1589	LC/MS Neg	1083	1787	190.054	65-82-7	448580	C02712	312	N-acetylmethionine	Amino Acid	Methionine, Cysteine, SAM and Taurine Metabolism	1589	LC/MS Neg	1083
1591	279	N-acetylvaline	Amino Acid	Leucine, Isoleucine and Valine Metabolism	1591	LC/MS Neg	1084	1704	158.082	96-81-1	66789	60154		HMDB11757		308	N-acetylvaline	Amino Acid	Leucine, Isoleucine and Valine Metabolism	1591	LC/MS Neg	1084	1704	158.082	96-81-1	66789	60154		HMDB11757		299	N-acetylvaline	Amino Acid	Leucine, Isoleucine and Valine Metabolism	1591	LC/MS Neg	1084	1704	158.082	96-81-1	66789		296	N-acetylvaline	Amino Acid	Leucine, Isoleucine and Valine Metabolism	1591	LC/MS Neg	1084
1600	NA	NA	NA	NA	NA	NA	NA	NA	NA	NA	NA	NA	NA	NA	NA	1504	phosphoethanolamine	Lipid	Phospholipid Metabolism	1600	LC/MS Pos Early	1026	700	142.026	1071-23-4	1015	990	C00346	HMDB00224	C00346	1624	phosphoethanolamine	Lipid	Phospholipid Metabolism	1600	LC/MS Pos Early	1026	700	142.026	1071-23-4	1015	C00346	1463	phosphoethanolamine	Lipid	Phospholipid Metabolism	1600	LC/MS Pos Early	1026
1604	2456	urate	Nucleotide	Purine Metabolism, (Hypo)Xanthine/Inosine containing	1604	LC/MS Neg	1134	757.1	167.021	69-93-2;120K5305	1175		C00366	HMDB00289	C00366	2700	urate	Nucleotide	Purine Metabolism, (Hypo)Xanthine/Inosine containing	1604	LC/MS Neg	1134	757.1	167.021	69-93-2;120K5305	1175	NA	C00366	HMDB00289	C00366	3237	urate	Nucleotide	Purine Metabolism, (Hypo)Xanthine/Inosine containing	1604	LC/MS Neg	1134	757.1	167.021	69-93-2;120K5305	1175	C00366	2589	urate	Nucleotide	Purine Metabolism, (Hypo)Xanthine/Inosine containing	1604	LC/MS Neg	1134
1605	1880	ursodeoxycholate	Lipid	Secondary Bile Acid Metabolism	1605	LC/MS Neg	1135	5055	391.285	128-13-2	31401	29131	C07880	HMDB00946	C07880	2106	ursodeoxycholate	Lipid	Secondary Bile Acid Metabolism	1605	LC/MS Neg	1135	5055	391.285	128-13-2	31401	29131	C07880	HMDB00946	C07880	2632	ursodeoxycholate	Lipid	Secondary Bile Acid Metabolism	1605	LC/MS Neg	1135	5055	391.285	128-13-2	31401	C07880	2004	ursodeoxycholate	Lipid	Secondary Bile Acid Metabolism	1605	LC/MS Neg	1135
1638	325	arginine	Amino Acid	Urea cycle; Arginine and Proline Metabolism	1638	LC/MS Pos Early	231	2825	175.119	1119-34-2	232	227	C00062	HMDB00517	C00062	362	arginine	Amino Acid	Urea cycle; Arginine and Proline Metabolism	1638	LC/MS Pos Early	231	2825	175.119	1119-34-2	232	227	C00062	HMDB00517	C00062	346	arginine	Amino Acid	Urea cycle; Arginine and Proline Metabolism	1638	LC/MS Pos Early	231	2825	175.119	1119-34-2	232	C00062	346	arginine	Amino Acid	Urea cycle; Arginine and Proline Metabolism	1638	LC/MS Pos Early	231
1642	1010	caprate (10:0)	Lipid	Medium Chain Fatty Acid	1642	LC/MS Neg	888	5090.7	171.139	112-37-8	2969	2863	C01571	HMDB00511	C01571	1058	caprate (10:0)	Lipid	Medium Chain Fatty Acid	1642	LC/MS Neg	888	5090.7	171.139	112-37-8	2969	2863	C01571	HMDB00511	C01571	1115	caprate (10:0)	Lipid	Medium Chain Fatty Acid	1642	LC/MS Neg	888	5090.7	171.139	112-37-8	2969	C01571	1034	caprate (10:0)	Lipid	Medium Chain Fatty Acid	1642	LC/MS Neg	888
1643	990	fumarate	Energy	TCA Cycle	1643	LC/MS Polar	330	3084	115.004	100-17-8	444972	10197150	C00122	HMDB00134	C00122	1037	fumarate	Energy	TCA Cycle	1643	LC/MS Polar	330	3084	115.004	100-17-8	444972	10197150	C00122	HMDB00134	C00122	1078	fumarate	Energy	TCA Cycle	1643	LC/MS Polar	330	3084	115.004	100-17-8	444972	C00122	1014	fumarate	Energy	TCA Cycle	1643	LC/MS Polar	330
1644	1007	heptanoate (7:0)	Lipid	Medium Chain Fatty Acid	1644	LC/MS Neg	925	3670	129.092	111-14-8	8094	7803	C17714	HMDB00666	C17714	1055	heptanoate (7:0)	Lipid	Medium Chain Fatty Acid	1644	LC/MS Neg	925	3670	129.092	111-14-8	8094	7803	C17714	HMDB00666	C17714	1112	heptanoate (7:0)	Lipid	Medium Chain Fatty Acid	1644	LC/MS Neg	925	3670	129.092	111-14-8	8094	C17714	1031	heptanoate (7:0)	Lipid	Medium Chain Fatty Acid	1644	LC/MS Neg	925
1645	1013	laurate (12:0)	Lipid	Medium Chain Fatty Acid	1645	LC/MS Neg	181	5300	199.17	143-07-7	3893	3756	C02679	HMDB00638	C02679	1061	laurate (12:0)	Lipid	Medium Chain Fatty Acid	1645	LC/MS Neg	181	5300	199.17	143-07-7	3893	3756	C02679	HMDB00638	C02679	1118	laurate (12:0)	Lipid	Medium Chain Fatty Acid	1645	LC/MS Neg	181	5300	199.17	143-07-7	3893	C02679	1037	laurate (12:0)	Lipid	Medium Chain Fatty Acid	1645	LC/MS Neg	181
1648	9	serine	Amino Acid	Glycine, Serine and Threonine Metabolism	1648	LC/MS Pos Early	503	1239	106.05	56-45-1	5951	5736	C00065	HMDB00187	C00065	9	serine	Amino Acid	Glycine, Serine and Threonine Metabolism	1648	LC/MS Pos Early	503	1239	106.05	56-45-1	5951	5736	C00065	HMDB00187	C00065	9	serine	Amino Acid	Glycine, Serine and Threonine Metabolism	1648	LC/MS Pos Early	503	1239	106.05	56-45-1	5951	C00065	9	serine	Amino Acid	Glycine, Serine and Threonine Metabolism	1648	LC/MS Pos Early	503
1649	278	valine	Amino Acid	Leucine, Isoleucine and Valine Metabolism	1649	LC/MS Pos Early	566	2479	118.086	72-18-4	6287	6050	C00183	HMDB00883	C00183	307	valine	Amino Acid	Leucine, Isoleucine and Valine Metabolism	1649	LC/MS Pos Early	566	2479	118.086	72-18-4	6287	6050	C00183	HMDB00883	C00183	298	valine	Amino Acid	Leucine, Isoleucine and Valine Metabolism	1649	LC/MS Neg	566	909.4	116.072	72-18-4	6287	C00183	295	valine	Amino Acid	Leucine, Isoleucine and Valine Metabolism	1649	LC/MS Pos Early	566
1669	120	4-hydroxyphenylpyruvate	Amino Acid	Phenylalanine and Tyrosine Metabolism	1669	LC/MS Neg	1141	1690.1	179.035	156-39-8	979	954	C01179	HMDB00707	C01179	132	4-hydroxyphenylpyruvate	Amino Acid	Phenylalanine and Tyrosine Metabolism	1669	LC/MS Neg	1141	1690.1	179.035	156-39-8	979	954	C01179	HMDB00707	C01179	133	4-hydroxyphenylpyruvate	Amino Acid	Tyrosine Metabolism	1669	LC/MS Neg	1141	1690	179.035	156-39-8	979	C01179	127	4-hydroxyphenylpyruvate	Amino Acid	Phenylalanine and Tyrosine Metabolism	1669	LC/MS Neg	1141
1670	326	urea	Amino Acid	Urea cycle; Arginine and Proline Metabolism	1670	LC/MS Pos Early	533	700	121.072	57-13-6	1176	1143	C00086	HMDB00294	C00086	363	urea	Amino Acid	Urea cycle; Arginine and Proline Metabolism	1670	LC/MS Pos Early	533	700	121.072	57-13-6	1176	1143	C00086	HMDB00294	C00086	348	urea	Amino Acid	Urea cycle; Arginine and Proline Metabolism	1670	LC/MS Pos Early	533	700	121.072	57-13-6	1176	C00086	347	urea	Amino Acid	Urea cycle; Arginine and Proline Metabolism	1670	LC/MS Pos Early	533
1712	1774	cortisol	Lipid	Steroid	1712	LC/MS Pos Late	356	845	363.217	50-23-7	5754		C00735	HMDB00063	C00735	1991	cortisol	Lipid	Steroid	1712	LC/MS Neg	356	4713.2	361.202	50-23-7	5754	NA	C00735	HMDB00063	C00735	2518	cortisol	Lipid	Corticosteroids	1712	LC/MS Neg	356	4710	361.202	50-23-7	5754	C00735	1891	cortisol	Lipid	Steroid	1712	LC/MS Neg	356
1769	1779	cortisone	Lipid	Steroid	1769	LC/MS Neg	273	4572.5	359.186	53-06-5	222786	361685	C00762	HMDB02802	C00762	1996	cortisone	Lipid	Steroid	1769	LC/MS Neg	273	4572.5	359.186	53-06-5	222786	361685	C00762	HMDB02802	C00762	2520	cortisone	Lipid	Corticosteroids	1769	LC/MS Neg	273	4575	359.186	53-06-5	222786	C00762	1896	cortisone	Lipid	Steroid	1769	LC/MS Neg	273
1806	2679	retinol (Vitamin A)	Cofactors and Vitamins	Vitamin A Metabolism	1806	LC/MS Pos Late	498	1636	269.226	68-26-8	445354	393012	D00069,C00899,C00473	HMDB06221,HMDB00305,HMDB06216,HMDB06217	D00069,C00899,C00473	2928	retinol (Vitamin A)	Cofactors and Vitamins	Vitamin A Metabolism	1806	LC/MS Pos Late	498	1636	269.226	68-26-8	445354	393012	C00473	HMDB00305	C00473	3480	retinol (Vitamin A)	Cofactors and Vitamins	Vitamin A Metabolism	1806	LC/MS Pos Late	498	1636	269.226	68-26-8	445354	C00473	2813	retinol (Vitamin A)	Cofactors and Vitamins	Vitamin A Metabolism	1806	LC/MS Pos Late	498
1868	307	cysteine	Amino Acid	Methionine, Cysteine, SAM and Taurine Metabolism	1868	LC/MS Pos Early	800	1488	122.027	52-90-4;56-89-3	5862	5653	C00097	HMDB00574	C00097	342	cysteine	Amino Acid	Methionine, Cysteine, SAM and Taurine Metabolism	1868	LC/MS Pos Early	800	1488	122.027	52-90-4;56-89-3	5862	5653	C00097	HMDB00574	C00097	327	cysteine	Amino Acid	Methionine, Cysteine, SAM and Taurine Metabolism	1868	LC/MS Pos Early	800	1488	122.027	52-90-4;56-89-3	5862	C00097	328	cysteine	Amino Acid	Methionine, Cysteine, SAM and Taurine Metabolism	1868	LC/MS Pos Early	800
1898	328	proline	Amino Acid	Urea cycle; Arginine and Proline Metabolism	1898	LC/MS Pos Early	480	1603	116.071	147-85-3	145742	128566	C00148	HMDB00162	C00148	366	proline	Amino Acid	Urea cycle; Arginine and Proline Metabolism	1898	LC/MS Pos Early	480	1603	116.071	147-85-3	145742	128566	C00148	HMDB00162	C00148	357	proline	Amino Acid	Urea cycle; Arginine and Proline Metabolism	1898	LC/MS Pos Early	480	1603	116.071	147-85-3	145742	C00148	350	proline	Amino Acid	Urea cycle; Arginine and Proline Metabolism	1898	LC/MS Pos Early	480
1899	2583	quinolinate	Cofactors and Vitamins	Nicotinate and Nicotinamide Metabolism	1899	LC/MS Polar	182	3000	166.015	89-00-9	1066	1037	C03722	HMDB00232	C03722	2829	quinolinate	Cofactors and Vitamins	Nicotinate and Nicotinamide Metabolism	1899	LC/MS Pos Early	182	845	168.029	89-00-9	1066	1037	C03722	HMDB00232	C03722	3373	quinolinate	Cofactors and Vitamins	Nicotinate and Nicotinamide Metabolism	1899	LC/MS Polar	182	3000	166.015	89-00-9	1066	C03722	2717	quinolinate	Cofactors and Vitamins	Nicotinate and Nicotinamide Metabolism	1899	LC/MS Pos Early	182
2125	317	taurine	Amino Acid	Methionine, Cysteine, SAM and Taurine Metabolism	2125	LC/MS Polar	512	2120	124.007	107-35-7	1123	1091	C00245	HMDB00251	C00245	353	taurine	Amino Acid	Methionine, Cysteine, SAM and Taurine Metabolism	2125	LC/MS Pos Early	512	660	126.022	107-35-7	1123	1091	C00245	HMDB00251	C00245	339	taurine	Amino Acid	Methionine, Cysteine, SAM and Taurine Metabolism	2125	LC/MS Pos Early	512	660	126.022	107-35-7	1123	C00245	338	taurine	Amino Acid	Methionine, Cysteine, SAM and Taurine Metabolism	2125	LC/MS Pos Early	512
2132	329	citrulline	Amino Acid	Urea cycle; Arginine and Proline Metabolism	2132	LC/MS Pos Early	391	1520	176.103	372-75-8	9750	810	C00327	HMDB00904	C00327	367	citrulline	Amino Acid	Urea cycle; Arginine and Proline Metabolism	2132	LC/MS Pos Early	391	1520	176.103	372-75-8	9750	810	C00327	HMDB00904	C00327	354	citrulline	Amino Acid	Urea cycle; Arginine and Proline Metabolism	2132	LC/MS Pos Early	391	1520	176.103	372-75-8	9750	C00327	351	citrulline	Amino Acid	Urea cycle; Arginine and Proline Metabolism	2132	LC/MS Pos Early	391
2137	2665	biliverdin	Cofactors and Vitamins	Hemoglobin and Porphyrin Metabolism	2137	LC/MS Pos Late	250	1016	583.255	55482-27-4;55482-27-4	5353439	10628548	C00500	HMDB01008	C00500	2913	biliverdin	Cofactors and Vitamins	Hemoglobin and Porphyrin Metabolism	2137	LC/MS Pos Late	250	1016	583.255	55482-27-4;55482-27-4	5353439	10628548	C00500	HMDB01008	C00500	3463	biliverdin	Cofactors and Vitamins	Hemoglobin and Porphyrin Metabolism	2137	LC/MS Pos Late	250	1016	583.255	55482-27-4;55482-27-4	5353439	C00500	2799	biliverdin	Cofactors and Vitamins	Hemoglobin and Porphyrin Metabolism	2137	LC/MS Neg	250
2730	396	gamma-glutamylglutamine	Peptide	Gamma-glutamyl Amino Acid	2730	LC/MS Pos Early	1140	1430	276.119	10148-81-9	150914	133013	C05283	HMDB11738	C05283	435	gamma-glutamylglutamine	Peptide	Gamma-glutamyl Amino Acid	2730	LC/MS Pos Early	1140	1430	276.119	10148-81-9	150914	133013	C05283	HMDB11738	C05283	431	gamma-glutamylglutamine	Peptide	Gamma-glutamyl Amino Acid	2730	LC/MS Pos Early	1140	1430	276.119	10148-81-9	150914	C05283	419	gamma-glutamylglutamine	Peptide	Gamma-glutamyl Amino Acid	2730	LC/MS Pos Early	1140
2734	406	gamma-glutamyltyrosine	Peptide	Gamma-glutamyl Amino Acid	2734	LC/MS Neg	1102	1240	309.109	7432-23-7	94340	85142		HMDB11741		445	gamma-glutamyltyrosine	Peptide	Gamma-glutamyl Amino Acid	2734	LC/MS Neg	1102	1240	309.109	7432-23-7	94340	85142		HMDB11741		442	gamma-glutamyltyrosine	Peptide	Gamma-glutamyl Amino Acid	2734	LC/MS Neg	1102	1240	309.109	7432-23-7	94340		429	gamma-glutamyltyrosine	Peptide	Gamma-glutamyl Amino Acid	2734	LC/MS Neg	1102
2761	179	thyroxine	Amino Acid	Phenylalanine and Tyrosine Metabolism	2761	LC/MS Neg	1094	4808	775.679	51-48-9	5819	5614	C01829	HMDB01918	C01829	194	thyroxine	Amino Acid	Phenylalanine and Tyrosine Metabolism	2761	LC/MS Neg	1094	4808	775.679	51-48-9	5819	5614	C01829	HMDB01918	C01829	193	thyroxine	Amino Acid	Tyrosine Metabolism	2761	LC/MS Neg	1094	4808	775.679	51-48-9	5819	C01829	188	thyroxine	Amino Acid	Phenylalanine and Tyrosine Metabolism	2761	LC/MS Neg	1094
2829	292	N-formylmethionine	Amino Acid	Methionine, Cysteine, SAM and Taurine Metabolism	2829	LC/MS Neg	194	1543.8	176.039	4289-98-9	439750	388809	C03145	HMDB01015	C03145	327	N-formylmethionine	Amino Acid	Methionine, Cysteine, SAM and Taurine Metabolism	2829	LC/MS Neg	194	1543.8	176.039	4289-98-9	439750	388809	C03145	HMDB01015	C03145	312	N-formylmethionine	Amino Acid	Methionine, Cysteine, SAM and Taurine Metabolism	2829	LC/MS Neg	194	1543.8	176.039	4289-98-9	439750	C03145	313	N-formylmethionine	Amino Acid	Methionine, Cysteine, SAM and Taurine Metabolism	2829	LC/MS Neg	194
3127	2448	hypoxanthine	Nucleotide	Purine Metabolism, (Hypo)Xanthine/Inosine containing	3127	LC/MS Neg	171	1291.2	135.031	68-94-0	790	768	C00262	HMDB00157	C00262	2692	hypoxanthine	Nucleotide	Purine Metabolism, (Hypo)Xanthine/Inosine containing	3127	LC/MS Pos Early	171	1295	137.046	68-94-0	790	768	C00262	HMDB00157	C00262	3228	hypoxanthine	Nucleotide	Purine Metabolism, (Hypo)Xanthine/Inosine containing	3127	LC/MS Neg	171	1291.2	135.031	68-94-0	790	C00262	2581	hypoxanthine	Nucleotide	Purine Metabolism, (Hypo)Xanthine/Inosine containing	3127	LC/MS Neg	171
3141	6	betaine	Amino Acid	Glycine, Serine and Threonine Metabolism	3141	LC/MS Pos Early	799	1064	118.086	107-43-7	247	24219951173	C00719	HMDB00043	C00719	6	betaine	Amino Acid	Glycine, Serine and Threonine Metabolism	3141	LC/MS Pos Early	799	1064	118.086	107-43-7	247	24219951173	C00719	HMDB00043	C00719	6	betaine	Amino Acid	Glycine, Serine and Threonine Metabolism	3141	LC/MS Pos Early	799	1064	118.086	107-43-7	247	C00719	6	betaine	Amino Acid	Glycine, Serine and Threonine Metabolism	3141	LC/MS Pos Early	799
3147	2449	xanthine	Nucleotide	Purine Metabolism, (Hypo)Xanthine/Inosine containing	3147	LC/MS Polar	1004	2023	151.026	69-89-6	1188	1151	C00385	HMDB00292	C00385	2693	xanthine	Nucleotide	Purine Metabolism, (Hypo)Xanthine/Inosine containing	3147	LC/MS Polar	1004	2023	151.026	69-89-6	1188	1151	C00385	HMDB00292	C00385	3229	xanthine	Nucleotide	Purine Metabolism, (Hypo)Xanthine/Inosine containing	3147	LC/MS Polar	1004	2023	151.026	69-89-6	1188	C00385	2582	xanthine	Nucleotide	Purine Metabolism, (Hypo)Xanthine/Inosine containing	3147	LC/MS Polar	1004
3155	2551	3-ureidopropionate	Nucleotide	Pyrimidine Metabolism, Uracil containing	3155	LC/MS Pos Early	1053	875	133.061	462-88-4	111	109	C02642	HMDB00026	C02642	2795	3-ureidopropionate	Nucleotide	Pyrimidine Metabolism, Uracil containing	3155	LC/MS Pos Early	1053	875	133.061	462-88-4	111	109	C02642	HMDB00026	C02642	3335	3-ureidopropionate	Nucleotide	Pyrimidine Metabolism, Uracil containing	3155	LC/MS Pos Early	1053	875	133.061	462-88-4	111	C02642	2684	3-ureidopropionate	Nucleotide	Pyrimidine Metabolism, Uracil containing	3155	LC/MS Pos Early	1053
4968	303	alpha-ketobutyrate	Amino Acid	Methionine, Cysteine, SAM and Taurine Metabolism	4968	LC/MS Polar	796	940	101.024	600-18-0	58	2829426	C00109	HMDB00005	C00109	338	alpha-ketobutyrate	Amino Acid	Methionine, Cysteine, SAM and Taurine Metabolism	4968	LC/MS Polar	796	940	101.024	600-18-0	58	2829426	C00109	HMDB00005	C00109	NA	NA	NA	NA	NA	NA	NA	NA	NA	NA	NA	NA	324	alpha-ketobutyrate	Amino Acid	Methionine, Cysteine, SAM and Taurine Metabolism	4968	LC/MS Neg	796
5086	5	dimethylglycine	Amino Acid	Glycine, Serine and Threonine Metabolism	5086	LC/MS Pos Early	806	1104	104.071	1118-68-9	673	653	C01026	HMDB00092	C01026	5	dimethylglycine	Amino Acid	Glycine, Serine and Threonine Metabolism	5086	LC/MS Pos Early	806	1104	104.071	1118-68-9	673	653	C01026	HMDB00092	C01026	5	dimethylglycine	Amino Acid	Glycine, Serine and Threonine Metabolism	5086	LC/MS Pos Early	806	1104	104.071	1118-68-9	673	C01026	5	dimethylglycine	Amino Acid	Glycine, Serine and Threonine Metabolism	5086	LC/MS Pos Early	806
12017	141	3-methoxytyrosine	Amino Acid	Phenylalanine and Tyrosine Metabolism	12017	LC/MS Pos Early	1342	2555	212.092	300-48-1	1670	8948		HMDB01434		156	3-methoxytyrosine	Amino Acid	Phenylalanine and Tyrosine Metabolism	12017	LC/MS Pos Early	1342	2555	212.092	300-48-1	1670	8948		HMDB01434		153	3-methoxytyrosine	Amino Acid	Tyrosine Metabolism	12017	LC/MS Pos Early	1342	2555	212.092	300-48-1	1670		150	3-methoxytyrosine	Amino Acid	Phenylalanine and Tyrosine Metabolism	12017	LC/MS Pos Early	1342
12032	3180	4-acetamidophenol	Xenobiotics	Drug	12032	LC/MS Neg	1383	2173.7	150.056	103-90-2	1983	1906	C06804	HMDB01859	C06804	3469	4-acetamidophenol	Xenobiotics	Drug	12032	LC/MS Neg	1383	2173.7	150.056	103-90-2	1983	1906	C06804	HMDB01859	C06804	4096	4-acetamidophenol	Xenobiotics	Drug	12032	LC/MS Neg	1383	2173.7	150.056	103-90-2	1983	C06804	3325	4-acetamidophenol	Xenobiotics	Drug	12032	LC/MS Neg	1383
12129	248	beta-hydroxyisovalerate	Amino Acid	Leucine, Isoleucine and Valine Metabolism	12129	LC/MS Neg	1442	1027	117.056	625-08-1	69362	62571		HMDB00754		276	beta-hydroxyisovalerate	Amino Acid	Leucine, Isoleucine and Valine Metabolism	12129	LC/MS Neg	1442	1027	117.056	625-08-1	69362	62571		HMDB00754		262	beta-hydroxyisovalerate	Amino Acid	Leucine, Isoleucine and Valine Metabolism	12129	LC/MS Neg	1442	1027	117.056	625-08-1	69362		265	beta-hydroxyisovalerate	Amino Acid	Leucine, Isoleucine and Valine Metabolism	12129	LC/MS Neg	1442
12261	1871	taurodeoxycholate	Lipid	Secondary Bile Acid Metabolism	12261	LC/MS Neg	1668	5257.4	498.289	207737-97-1	2733768	2015539	C05463	HMDB00896	C05463	2097	taurodeoxycholate	Lipid	Secondary Bile Acid Metabolism	12261	LC/MS Neg	1668	5257.4	498.289	207737-97-1	2733768	2015539	C05463	HMDB00896	C05463	2623	taurodeoxycholate	Lipid	Secondary Bile Acid Metabolism	12261	LC/MS Neg	1668	5257.4	498.289	207737-97-1	2733768	C05463	1995	taurodeoxycholate	Lipid	Secondary Bile Acid Metabolism	12261	LC/MS Neg	1668
15122	1606	glycerol	Lipid	Glycerolipid Metabolism	15122	LC/MS Neg	1254	758	91.0401	56-81-5	753	733	C00116	HMDB00131	C00116	1800	glycerol	Lipid	Glycerolipid Metabolism	15122	LC/MS Neg	1254	758	91.0401	56-81-5	753	733	C00116	HMDB00131	C00116	2155	glycerol	Lipid	Glycerolipid Metabolism	15122	LC/MS Neg	1254	758	91.0401	56-81-5	753	C00116	1710	glycerol	Lipid	Glycerolipid Metabolism	15122	LC/MS Neg	1254
15140	203	kynurenine	Amino Acid	Tryptophan Metabolism	15140	LC/MS Pos Early	100000265	2739	209.092	2922-83-0	161166	141580	C00328	HMDB00684	C00328	227	kynurenine	Amino Acid	Tryptophan Metabolism	15140	LC/MS Pos Early	100000265	2739	209.092	2922-83-0	161166	141580	C00328	HMDB00684	C00328	208	kynurenine	Amino Acid	Tryptophan Metabolism	15140	LC/MS Pos Early	100000265	2739	209.092	2922-83-0	161166	C00328	218	kynurenine	Amino Acid	Tryptophan Metabolism	15140	LC/MS Pos Early	100000265
15336	3073	tartarate	Xenobiotics	Food Component/Plant	15336	LC/MS Neg	100000295	615.3	149.009	87-69-4;6106-24-7	444305	852	C00898	HMDB00956	C00898	3329	tartarate	Xenobiotics	Food Component/Plant	15336	LC/MS Neg	100000295	615.3	149.009	87-69-4;6106-24-7	444305	852	C00898	HMDB00956	C00898	3921	tartarate	Xenobiotics	Food Component/Plant	15336	LC/MS Neg	100000295	615.3	149.009	87-69-4;6106-24-7	444305	C00898	3208	tartarate	Xenobiotics	Food Component/Plant	15336	LC/MS Neg	100000295
15443	951	glucuronate	Carbohydrate	Aminosugar Metabolism	15443	LC/MS Polar	100000257	3233.3	193.035	207300-70-7	444791	58552	C00191	HMDB00127	C00191	997	glucuronate	Carbohydrate	Aminosugar Metabolism	15443	LC/MS Polar	100000257	3233.3	193.035	207300-70-7	444791	58552	C00191	HMDB00127	C00191	1038	glucuronate	Carbohydrate	Aminosugar Metabolism	15443	LC/MS Polar	100000257	3233.3	193.035	207300-70-7	444791	C00191	975	glucuronate	Carbohydrate	Aminosugar Metabolism	15443	LC/MS Polar	100000257
15500	1251	carnitine	Lipid	Carnitine Metabolism	15500	LC/MS Pos Early	100000007	1978	162.112	461-05-2	10917	10455	C00318	HMDB00062	C00318	1313	carnitine	Lipid	Carnitine Metabolism	15500	LC/MS Pos Early	100000007	1978	162.113	461-05-2	10917	10455	C00318	HMDB00062	C00318	1396	carnitine	Lipid	Carnitine Metabolism	15500	LC/MS Pos Early	100000007	1978	162.113	461-05-2	10917	C00318	1281	carnitine	Lipid	Carnitine Metabolism	15500	LC/MS Pos Early	100000007
15506	1420	choline	Lipid	Phospholipid Metabolism	15506	LC/MS Pos Early	1256	1961	104.107	67-48-1	305	149278	C00114	HMDB00097	C00114	1497	choline	Lipid	Phospholipid Metabolism	15506	LC/MS Pos Early	1256	1961	104.107	67-48-1	305	149278	C00114	HMDB00097	C00114	1618	choline	Lipid	Phospholipid Metabolism	15506	LC/MS Pos Early	1256	1961	104.107	67-48-1	305	C00114	1456	choline	Lipid	Phospholipid Metabolism	15506	LC/MS Pos Early	1256
15586	865	maltose	Carbohydrate	Glycogen Metabolism	15586	LC/MS Polar	913	3329.4	387.114	6363-53-7	10991489	388469	C00208	HMDB00163	C00208	911	maltose	Carbohydrate	Glycogen Metabolism	15586	LC/MS Polar	913	3329.4	387.114	6363-53-7	10991489	388469	C00208	HMDB00163	C00208	947	maltose	Carbohydrate	Glycogen Metabolism	15586	LC/MS Polar	913	3329.4	387.114	6363-53-7	10991489	C00208	889	maltose	Carbohydrate	Glycogen Metabolism	15586	LC/MS Polar	913
15650	2475	N1-methyladenosine	Nucleotide	Purine Metabolism, Adenine containing	15650	LC/MS Pos Early	1242	2120	282.12	15763-06-1	27476	4573813	C02494	HMDB03331	C02494	2719	N1-methyladenosine	Nucleotide	Purine Metabolism, Adenine containing	15650	LC/MS Pos Early	1242	2120	282.12	15763-06-1	27476	4573813	C02494	HMDB03331	C02494	3257	N1-methyladenosine	Nucleotide	Purine Metabolism, Adenine containing	15650	LC/MS Pos Early	1242	2120	282.12	15763-06-1	27476	C02494	2608	N1-methyladenosine	Nucleotide	Purine Metabolism, Adenine containing	15650	LC/MS Pos Early	1242
15676	269	3-methyl-2-oxovalerate	Amino Acid	Leucine, Isoleucine and Valine Metabolism	15676	LC/MS Neg	100000036	2064.2	129.056	1460-34-0;51829-07-3	47	46	C00671	HMDB03736	C00671	297	3-methyl-2-oxovalerate	Amino Acid	Leucine, Isoleucine and Valine Metabolism	15676	LC/MS Neg	100000036	2064.2	129.056	1460-34-0;51829-07-3	47	46	C00671	HMDB03736	C00671	281	3-methyl-2-oxovalerate	Amino Acid	Leucine, Isoleucine and Valine Metabolism	15676	LC/MS Neg	100000036	2064.2	129.056	1460-34-0;51829-07-3	47	C00671	286	3-methyl-2-oxovalerate	Amino Acid	Leucine, Isoleucine and Valine Metabolism	15676	LC/MS Neg	100000036
15677	56	3-methylhistidine	Amino Acid	Histidine Metabolism	15677	LC/MS Pos Early	100000042	2670	170.092	368-16-1	64969	58494	C01152	HMDB00479	C01152	61	3-methylhistidine	Amino Acid	Histidine Metabolism	15677	LC/MS Neg	100000042	906.3	168.078	368-16-1	64969	58494	C01152	HMDB00479	C01152	64	3-methylhistidine	Amino Acid	Histidine Metabolism	15677	LC/MS Neg	100000042	906.3	168.078	368-16-1	64969	C01152	58	3-methylhistidine	Amino Acid	Histidine Metabolism	15677	LC/MS Neg	100000042
15679	NA	NA	NA	NA	NA	NA	NA	NA	NA	NA	NA	NA	NA	NA	NA	234	xanthurenate	Amino Acid	Tryptophan Metabolism	15679	LC/MS Pos Early	100000015	2236	206.045	59-007	5699	5497	C02470	HMDB00881	C02470	218	xanthurenate	Amino Acid	Tryptophan Metabolism	15679	LC/MS Pos Early	100000015	2236	206.045	59-007	5699	C02470	225	xanthurenate	Amino Acid	Tryptophan Metabolism	15679	LC/MS Pos Early	100000015
15681	375	4-guanidinobutanoate	Amino Acid	Guanidino and Acetamido Metabolism	15681	LC/MS Pos Early	100000096	2320	146.092	463-003;463-00-3	500	486	C01035	HMDB03464	C01035	414	4-guanidinobutanoate	Amino Acid	Guanidino and Acetamido Metabolism	15681	LC/MS Pos Early	100000096	2320	146.092	463-003;463-00-3	500	486	C01035	HMDB03464	C01035	405	4-guanidinobutanoate	Amino Acid	Guanidino and Acetamido Metabolism	15681	LC/MS Pos Early	100000096	2320	146.092	463-003;463-00-3	500	C01035	398	4-guanidinobutanoate	Amino Acid	Guanidino and Acetamido Metabolism	15681	LC/MS Pos Early	100000096
15685	77	5-hydroxylysine	Amino Acid	Lysine Metabolism	15685	LC/MS Pos Early	100000054	2790	163.108	13204-98-3	1029	1002	C16741	HMDB00450	C16741	85	5-hydroxylysine	Amino Acid	Lysine Metabolism	15685	LC/MS Pos Early	100000054	2790	163.108	13204-98-3	1029	1002	C16741	HMDB00450	C16741	92	5-hydroxylysine	Amino Acid	Lysine Metabolism	15685	LC/MS Pos Early	100000054	2790	163.108	13204-98-3	1029	C16741	82	5-hydroxylysine	Amino Acid	Lysine Metabolism	15685	LC/MS Pos Early	100000054
15704	1142	pimelate (heptanedioate)	Lipid	Fatty Acid, Dicarboxylate	15704	LC/MS Polar	100000101	2745	159.066	111-16-0	385	376	C02656	HMDB00857	C02656	NA	NA	NA	NA	NA	NA	NA	NA	NA	NA	NA	NA	NA	NA	NA	NA	NA	NA	NA	NA	NA	NA	NA	NA	NA	NA	NA	1166	pimelate (heptanedioate)	Lipid	Fatty Acid, Dicarboxylate	15704	LC/MS Polar	100000101
15705	302	cystathionine	Amino Acid	Methionine, Cysteine, SAM and Taurine Metabolism	15705	LC/MS Pos Early	310	2270	223.075	535-34-2	439258	811	C02291	HMDB00099	C02291	337	cystathionine	Amino Acid	Methionine, Cysteine, SAM and Taurine Metabolism	15705	LC/MS Pos Early	310	2270	223.075	535-34-2	439258	811	C02291	HMDB00099	C02291	325	cystathionine	Amino Acid	Methionine, Cysteine, SAM and Taurine Metabolism	15705	LC/MS Pos Early	310	2270	223.075	535-34-2	439258	C02291	323	cystathionine	Amino Acid	Methionine, Cysteine, SAM and Taurine Metabolism	15705	LC/MS Pos Early	310
15716	64	imidazole lactate	Amino Acid	Histidine Metabolism	15716	LC/MS Pos Early	100000263	2040	157.061	14403-45-3	440129	389128	C05568	HMDB02320	C05568	70	imidazole lactate	Amino Acid	Histidine Metabolism	15716	LC/MS Pos Early	100000263	2040	157.061	14403-45-3	440129	389128	C05568	HMDB02320	C05568	73	imidazole lactate	Amino Acid	Histidine Metabolism	15716	LC/MS Pos Early	100000263	2040	157.061	14403-45-3	440129	C05568	67	imidazole lactate	Amino Acid	Histidine Metabolism	15716	LC/MS Pos Early	100000263
15720	40	N-acetylglutamate	Amino Acid	Glutamate Metabolism	15720	LC/MS Pos Early	100000282	1050	190.071	5817-08-03	70914	1266066	C00624	HMDB01138	C00624	43	N-acetylglutamate	Amino Acid	Glutamate Metabolism	15720	LC/MS Polar	100000282	3106	188.056	5817-08-03	70914	1266066	C00624	HMDB01138	C00624	42	N-acetylglutamate	Amino Acid	Glutamate Metabolism	15720	LC/MS Pos Early	100000282	1050	190.071	5817-08-03	70914	C00624	41	N-acetylglutamate	Amino Acid	Glutamate Metabolism	15720	LC/MS Pos Early	100000282
15730	1144	suberate (octanedioate)	Lipid	Fatty Acid, Dicarboxylate	15730	LC/MS Polar	100000016	2577.6	173.082	505-48-6	10457	10025	C08278	HMDB00893	C08278	1197	suberate (octanedioate)	Lipid	Fatty Acid, Dicarboxylate	15730	LC/MS Polar	100000016	2577.6	173.082	505-48-6	10457	10025	C08278	HMDB00893	C08278	1265	suberate (octanedioate)	Lipid	Fatty Acid, Dicarboxylate	15730	LC/MS Polar	100000016	2577.6	173.082	505-48-6	10457	C08278	1168	suberate (octanedioate)	Lipid	Fatty Acid, Dicarboxylate	15730	LC/MS Neg	100000016
15736	3181	4-acetamidophenylglucuronide	Xenobiotics	Drug	15736	LC/MS Neg	100000043	1400	326.088	120595-80-4	83944	3239926		HMDB10316		3470	4-acetamidophenylglucuronide	Xenobiotics	Drug	15736	LC/MS Neg	100000043	1400	326.088	120595-80-4	83944	3239926		HMDB10316		4097	4-acetamidophenylglucuronide	Xenobiotics	Drug	15736	LC/MS Neg	100000043	1400	326.088	120595-80-4	83944		3326	4-acetamidophenylglucuronide	Xenobiotics	Drug	15736	LC/MS Neg	100000043
15745	258	methylsuccinate	Amino Acid	Leucine, Isoleucine and Valine Metabolism	15745	LC/MS Polar	2051	2800	131.035	498-21-5	10349	9922		HMDB01844		285	methylsuccinate	Amino Acid	Leucine, Isoleucine and Valine Metabolism	15745	LC/MS Polar	2051	2800	131.035	498-21-5	10349	9922		HMDB01844		292	methylsuccinate	Amino Acid	Leucine, Isoleucine and Valine Metabolism	15745	LC/MS Polar	2051	2800	131.035	498-21-5	10349		275	methylsuccinate	Amino Acid	Leucine, Isoleucine and Valine Metabolism	15745	LC/MS Polar	2051
15749	174	3-phenylpropionate (hydrocinnamate)	Amino Acid	Phenylalanine and Tyrosine Metabolism	15749	LC/MS Neg	100000010	2860	149.061	501-52-0	107	10181339	C05629	HMDB00764	C05629	189	3-phenylpropionate (hydrocinnamate)	Amino Acid	Phenylalanine and Tyrosine Metabolism	15749	LC/MS Neg	100000010	2860	149.061	501-52-0	107	10181339	C05629	HMDB00764	C05629	3576	3-phenylpropionate (hydrocinnamate)	Xenobiotics	Benzoate Metabolism	15749	LC/MS Neg	100000010	2860	149.061	501-52-0	107	C05629	183	3-phenylpropionate (hydrocinnamate)	Amino Acid	Phenylalanine and Tyrosine Metabolism	15749	LC/MS Neg	100000010
15753	2691	hippurate	Xenobiotics	Benzoate Metabolism	15753	LC/MS Neg	100000014	2106.9	178.051	495-69-2	464	451	C01586	HMDB00714	C01586	2940	hippurate	Xenobiotics	Benzoate Metabolism	15753	LC/MS Neg	100000014	2106.9	178.051	495-69-2	464	451	C01586	HMDB00714	C01586	3493	hippurate	Xenobiotics	Benzoate Metabolism	15753	LC/MS Neg	100000014	2106.9	178.051	495-69-2	464	C01586	2825	hippurate	Xenobiotics	Benzoate Metabolism	15753	LC/MS Neg	100000014
15765	277	ethylmalonate	Amino Acid	Leucine, Isoleucine and Valine Metabolism	15765	LC/MS Polar	2054	2785	131.035	601-75-2	11756	11263		HMDB00622		306	ethylmalonate	Amino Acid	Leucine, Isoleucine and Valine Metabolism	15765	LC/MS Polar	2054	2785	131.035	601-75-2	11756	11263		HMDB00622		291	ethylmalonate	Amino Acid	Leucine, Isoleucine and Valine Metabolism	15765	LC/MS Polar	2054	2785	131.035	601-75-2	11756		294	ethylmalonate	Amino Acid	Leucine, Isoleucine and Valine Metabolism	15765	LC/MS Polar	2054
15772	833	ribitol	Carbohydrate	Pentose Metabolism	15772	LC/MS Polar	100000406	1789.6	151.061	488-81-3	6912	10254628	C00474	HMDB00508	C00474	877	ribitol	Carbohydrate	Pentose Metabolism	15772	LC/MS Polar	100000406	1789.6	151.061	488-81-3	6912	10254628	C00474	HMDB00508	C00474	913	ribitol	Carbohydrate	Pentose Metabolism	15772	LC/MS Polar	100000406	1789.6	151.061	488-81-3	6912	C00474	856	ribitol	Carbohydrate	Pentose Metabolism	15772	LC/MS Polar	100000406
15778	2703	benzoate	Xenobiotics	Benzoate Metabolism	15778	LC/MS Neg	100000008	1750	121.029	65-85-0	243	238	C00180	HMDB01870	C00180	2952	benzoate	Xenobiotics	Benzoate Metabolism	15778	LC/MS Neg	100000008	1750	121.029	65-85-0	243	238	C00180	HMDB01870	C00180	3505	benzoate	Xenobiotics	Benzoate Metabolism	15778	LC/MS Neg	100000008	1750	121.029	65-85-0	243	C00180	2837	benzoate	Xenobiotics	Benzoate Metabolism	15778	LC/MS Neg	100000008
15958	106	phenylacetate	Amino Acid	Phenylalanine and Tyrosine Metabolism	15958	LC/MS Neg	100000011	2110.8	135.045	103-82-2	999	10181341	C07086	HMDB00209	C07086	117	phenylacetate	Amino Acid	Phenylalanine and Tyrosine Metabolism	15958	LC/MS Neg	100000011	2150	135.045	103-82-2	999	10181341	C07086	HMDB00209	C07086	118	phenylacetate	Amino Acid	Phenylalanine Metabolism	57745	LC/MS Neg	100000011	2150	91.0554	103-82-2	999	C07086	113	phenylacetate	Amino Acid	Phenylalanine and Tyrosine Metabolism	15958	LC/MS Neg	100000011
15990	1423	glycerophosphorylcholine (GPC)	Lipid	Phospholipid Metabolism	15990	LC/MS Pos Early	100000269	672	258.11	28319-77-9	71920	571409	C00670	HMDB00086	C00670	1500	glycerophosphorylcholine (GPC)	Lipid	Phospholipid Metabolism	15990	LC/MS Pos Early	100000269	672	258.11	28319-77-9	71920	571409	C00670	HMDB00086	C00670	1622	glycerophosphorylcholine (GPC)	Lipid	Phospholipid Metabolism	15990	LC/MS Pos Early	100000269	672	258.11	28319-77-9	71920	C00670	1459	glycerophosphorylcholine (GPC)	Lipid	Phospholipid Metabolism	15990	LC/MS Pos Early	100000269
17747	1655	sphingosine	Lipid	Sphingolipid Metabolism	17747	LC/MS Pos Late	297	1393	300.29	123-78-4	5353955	4510275	C00319	HMDB00252	C00319	1864	sphingosine	Lipid	Sphingolipid Metabolism	17747	LC/MS Pos Late	297	1393	300.29	123-78-4	5353955	4510275	C00319	HMDB00252	C00319	2306	sphingosine	Lipid	Sphingolipid Metabolism	17747	LC/MS Pos Late	297	1393	300.29	123-78-4	5353955	C00319	1766	sphingosine	Lipid	Sphingolipid Metabolism	17747	LC/MS Pos Late	297
17769	1646	sphinganine	Lipid	Sphingolipid Metabolism	17769	LC/MS Pos Late	313	1413	302.305	3102-56-5	3126	3014	C00836	HMDB00269	C00836	1855	sphinganine	Lipid	Sphingolipid Metabolism	17769	LC/MS Pos Late	313	1413	302.305	3102-56-5	3126	3014	C00836	HMDB00269	C00836	2268	sphinganine	Lipid	Sphingolipid Metabolism	17769	LC/MS Pos Late	313	1413	302.305	3102-56-5	3126	C00836	1757	sphinganine	Lipid	Sphingolipid Metabolism	17769	LC/MS Pos Late	313
17799	3185	ibuprofen	Xenobiotics	Drug	17799	LC/MS Neg	1487	4925	205.123	15687-27-1	3672	3544	D00126	HMDB01925	D00126	3474	ibuprofen	Xenobiotics	Drug	17799	LC/MS Neg	1487	4925	205.123	15687-27-1	3672	3544	D00126	HMDB01925	D00126	4101	ibuprofen	Xenobiotics	Drug	17799	LC/MS Neg	1487	4925	205.123	15687-27-1	3672	D00126	3330	ibuprofen	Xenobiotics	Drug	17799	LC/MS Neg	1487
17805	1068	dihomo-linoleate (20:2n6)	Lipid	Polyunsaturated Fatty Acid (n3 and n6)	17805	LC/MS Neg	1231	5730	307.264	2091-39-6	6439848	4944228	C16525	HMDB05060	C16525	1117	dihomo-linoleate (20:2n6)	Lipid	Polyunsaturated Fatty Acid (n3 and n6)	17805	LC/MS Neg	1231	5730	307.264	2091-39-6	6439848	4944228	C16525	HMDB05060	C16525	1181	dihomo-linoleate (20:2n6)	Lipid	Polyunsaturated Fatty Acid (n3 and n6)	17805	LC/MS Neg	1231	5730	307.264	2091-39-6	6439848	C16525	1092	dihomo-linoleate (20:2n6)	Lipid	Polyunsaturated Fatty Acid (n3 and n6)	17805	LC/MS Neg	1231
17945	1264	2-hydroxystearate	Lipid	Fatty Acid, Monohydroxy	17945	LC/MS Neg	1239	5695	299.259	629-22-1	69417	62625	C03045		C03045	1327	2-hydroxystearate	Lipid	Fatty Acid, Monohydroxy	17945	LC/MS Neg	1239	5695	299.259	629-22-1	69417	62625	C03045		C03045	1421	2-hydroxystearate	Lipid	Fatty Acid, Monohydroxy	17945	LC/MS Neg	1239	5695	299.259	629-22-1	69417	C03045	1294	2-hydroxystearate	Lipid	Fatty Acid, Monohydroxy	17945	LC/MS Neg	1239
18245	398	gamma-glutamylhistidine	Peptide	Gamma-glutamyl Amino Acid	18245	LC/MS Pos Early	1235	2740	285.119	37460-15-4	7017195	5380197				437	gamma-glutamylhistidine	Peptide	Gamma-glutamyl Amino Acid	18245	LC/MS Pos Early	1235	2740	285.119	37460-15-4	7017195	5380197				433	gamma-glutamylhistidine	Peptide	Gamma-glutamyl Amino Acid	18245	LC/MS Pos Early	1235	2740	285.119	37460-15-4	7017195		421	gamma-glutamylhistidine	Peptide	Gamma-glutamyl Amino Acid	18245	LC/MS Pos Early	1235
18254	2755	paraxanthine	Xenobiotics	Xanthine Metabolism	18254	LC/MS Neg	100000453	2279	179.057	611-59-6	4687	4525	C13747	HMDB01860	C13747	3005	paraxanthine	Xenobiotics	Xanthine Metabolism	18254	LC/MS Neg	100000453	2279	179.058	611-59-6	4687	4525	C13747	HMDB01860	C13747	3579	paraxanthine	Xenobiotics	Xanthine Metabolism	18254	LC/MS Neg	100000453	2279	179.058	611-59-6	4687	C13747	2889	paraxanthine	Xenobiotics	Xanthine Metabolism	18254	LC/MS Neg	100000453
18281	2695	2-hydroxyhippurate (salicylurate)	Xenobiotics	Benzoate Metabolism	18281	LC/MS Neg	1869	2184	194.046	487-54-7	10253	9835	C07588	HMDB00840	C07588	2944	2-hydroxyhippurate (salicylurate)	Xenobiotics	Benzoate Metabolism	18281	LC/MS Neg	1869	2184	194.046	487-54-7	10253	9835	C07588	HMDB00840	C07588	3497	2-hydroxyhippurate (salicylurate)	Xenobiotics	Benzoate Metabolism	18281	LC/MS Neg	1869	2184	194.046	487-54-7	10253	C07588	2829	2-hydroxyhippurate (salicylurate)	Xenobiotics	Benzoate Metabolism	18281	LC/MS Neg	1869
18335	3046	quinate	Xenobiotics	Food Component/Plant	18335	LC/MS Polar	100000442	2432.9	191.056	77-95-2	6508	10246715	C00296	HMDB03072	C00296	3301	quinate	Xenobiotics	Food Component/Plant	18335	LC/MS Polar	100000442	2432.9	191.056	77-95-2	6508	10246715	C00296	HMDB03072	C00296	3889	quinate	Xenobiotics	Food Component/Plant	18335	LC/MS Polar	100000442	2432.9	191.056	77-95-2	6508	C00296	3181	quinate	Xenobiotics	Food Component/Plant	18335	LC/MS Polar	100000442
18349	197	indolelactate	Amino Acid	Tryptophan Metabolism	18349	LC/MS Neg	100000463	2286	204.067	832-97-3	92904	83867	C02043	HMDB00671	C02043	221	indolelactate	Amino Acid	Tryptophan Metabolism	18349	LC/MS Neg	100000463	2286	204.067	832-97-3	92904	83867	C02043	HMDB00671	C02043	228	indolelactate	Amino Acid	Tryptophan Metabolism	18349	LC/MS Neg	100000463	2286	204.067	832-97-3	92904	C02043	212	indolelactate	Amino Acid	Tryptophan Metabolism	18349	LC/MS Neg	100000463
18362	1147	azelate (nonanedioate)	Lipid	Fatty Acid, Dicarboxylate	18362	LC/MS Neg	2029	1276	187.098	123-99-9	2266	2179	C08261	HMDB00784	C08261	1200	azelate (nonanedioate)	Lipid	Fatty Acid, Dicarboxylate	18362	LC/MS Neg	2029	1276	187.098	123-99-9	2266	2179	C08261	HMDB00784	C08261	1268	azelate (nonanedioate)	Lipid	Fatty Acid, Dicarboxylate	18362	LC/MS Neg	2029	1276	187.098	123-99-9	2266	C08261	1171	azelate (nonanedioate)	Lipid	Fatty Acid, Dicarboxylate	18362	LC/MS Polar	2029
18368	384	cys-gly, oxidized	Amino Acid	Glutathione Metabolism	18368	LC/MS Pos Early	1224	2947	355.074	7729-20-6	333293	295316				423	cys-gly, oxidized	Amino Acid	Glutathione Metabolism	18368	LC/MS Pos Early	1224	2947	355.074	7729-20-6	333293	295316				415	cys-gly, oxidized	Amino Acid	Glutathione Metabolism	18368	LC/MS Pos Early	1224	2947	355.074	7729-20-6	333293		407	cys-gly, oxidized	Amino Acid	Glutathione Metabolism	18368	LC/MS Pos Early	1224
18369	400	gamma-glutamylleucine	Peptide	Gamma-glutamyl Amino Acid	18369	LC/MS Neg	1268	1636.5	259.13	2566-39-4	151023	133115		HMDB11171		439	gamma-glutamylleucine	Peptide	Gamma-glutamyl Amino Acid	18369	LC/MS Pos Early	1268	2991	261.144	2566-39-4	151023	133115		HMDB11171		435	gamma-glutamylleucine	Peptide	Gamma-glutamyl Amino Acid	18369	LC/MS Pos Early	1268	2991	261.144	2566-39-4	151023		423	gamma-glutamylleucine	Peptide	Gamma-glutamyl Amino Acid	18369	LC/MS Neg	1268
18374	295	methionine sulfoxide	Amino Acid	Methionine, Cysteine, SAM and Taurine Metabolism	18374	LC/MS Pos Early	100000039	1272	166.053	3226-65-1	158980	139840	C02989	HMDB02005	C02989	330	methionine sulfoxide	Amino Acid	Methionine, Cysteine, SAM and Taurine Metabolism	18374	LC/MS Pos Early	100000039	1272	166.053	3226-65-1	158980	139840	C02989	HMDB02005	C02989	315	methionine sulfoxide	Amino Acid	Methionine, Cysteine, SAM and Taurine Metabolism	18374	LC/MS Pos Early	100000039	1272	166.053	3226-65-1	158980	C02989	316	methionine sulfoxide	Amino Acid	Methionine, Cysteine, SAM and Taurine Metabolism	18374	LC/MS Pos Early	100000039
18392	2756	theobromine	Xenobiotics	Xanthine Metabolism	18392	LC/MS Pos Early	100000445	1600	181.072	83-67-0	5429	5236	C07480	HMDB02825	C07480	3006	theobromine	Xenobiotics	Xanthine Metabolism	18392	LC/MS Pos Early	100000445	1600	181.072	83-67-0	5429	5236	C07480	HMDB02825	C07480	3580	theobromine	Xenobiotics	Xanthine Metabolism	18392	LC/MS Pos Early	100000445	1600	181.072	83-67-0	5429	C07480	2890	theobromine	Xenobiotics	Xanthine Metabolism	18392	LC/MS Pos Early	100000445
18394	2757	theophylline	Xenobiotics	Xanthine Metabolism	18394	LC/MS Pos Early	100000437	1870	181.072	58-55-9	2153	2068	C07130	HMDB01889	C07130	3007	theophylline	Xenobiotics	Xanthine Metabolism	18394	LC/MS Neg	100000437	2356.9	179.058	58-55-9	2153	2068	C07130	HMDB01889	C07130	3581	theophylline	Xenobiotics	Xanthine Metabolism	18394	LC/MS Neg	100000437	2356.9	179.058	58-55-9	2153	C07130	2891	theophylline	Xenobiotics	Xanthine Metabolism	18394	LC/MS Neg	100000437
18467	1053	eicosapentaenoate (EPA; 20:5n3)	Lipid	Polyunsaturated Fatty Acid (n3 and n6)	18467	LC/MS Neg	2050	5450	301.217	10-2005-9;10417-94-4	446284	393682	C06428	HMDB01999	C06428	1102	eicosapentaenoate (EPA; 20:5n3)	Lipid	Polyunsaturated Fatty Acid (n3 and n6)	18467	LC/MS Neg	2050	5450	301.217	10-2005-9;10417-94-4	446284	393682	C06428	HMDB01999	C06428	1165	eicosapentaenoate (EPA; 20:5n3)	Lipid	Polyunsaturated Fatty Acid (n3 and n6)	18467	LC/MS Neg	2050	5450	301.217	10-2005-9;10417-94-4	446284	C06428	1077	eicosapentaenoate (EPA; 20:5n3)	Lipid	Polyunsaturated Fatty Acid (n3 and n6)	18467	LC/MS Neg	2050
18476	1859	glycocholate	Lipid	Primary Bile Acid Metabolism	18476	LC/MS Neg	342	5163	464.302	475-31-0;863-57-0	10140	9734	C01921	HMDB00138	C01921	2078	glycocholate	Lipid	Primary Bile Acid Metabolism	18476	LC/MS Neg	342	5163	464.302	475-31-0;863-57-0	10140	9734	C01921	HMDB00138	C01921	2604	glycocholate	Lipid	Primary Bile Acid Metabolism	18476	LC/MS Neg	342	5163	464.302	475-31-0;863-57-0	10140	C01921	1976	glycocholate	Lipid	Primary Bile Acid Metabolism	18476	LC/MS Neg	342
18477	1870	glycodeoxycholate	Lipid	Secondary Bile Acid Metabolism	18477	LC/MS Neg	100000436	5281	448.307	360-65-6	3035026		C05464	HMDB00631	C05464	2096	glycodeoxycholate	Lipid	Secondary Bile Acid Metabolism	18477	LC/MS Pos Late	100000436	1302	450.321	360-65-6	3035026	NA	C05464	HMDB00631	C05464	2622	glycodeoxycholate	Lipid	Secondary Bile Acid Metabolism	18477	LC/MS Neg	100000436	5281	448.307	360-65-6	3035026	C05464	1994	glycodeoxycholate	Lipid	Secondary Bile Acid Metabolism	18477	LC/MS Pos Late	100000436
18494	1863	taurochenodeoxycholate	Lipid	Primary Bile Acid Metabolism	18494	LC/MS Neg	1629	5250	498.289	6009-98-9	387316	343282	C05465	HMDB00951	C05465	2082	taurochenodeoxycholate	Lipid	Primary Bile Acid Metabolism	18494	LC/MS Neg	1629	5250	498.289	6009-98-9	387316	343282	C05465	HMDB00951	C05465	2608	taurochenodeoxycholate	Lipid	Primary Bile Acid Metabolism	18494	LC/MS Neg	1629	5250	498.289	6009-98-9	387316	C05465	1980	taurochenodeoxycholate	Lipid	Primary Bile Acid Metabolism	18494	LC/MS Neg	1629
18497	1860	taurocholate	Lipid	Primary Bile Acid Metabolism	18497	LC/MS Neg	1648	5150	514.284	145-42-6	6675		C05122	HMDB00036	C05122	2079	taurocholate	Lipid	Primary Bile Acid Metabolism	18497	LC/MS Neg	1648	5150	514.284	145-42-6	6675	NA	C05122	HMDB00036	C05122	2605	taurocholate	Lipid	Primary Bile Acid Metabolism	18497	LC/MS Neg	1648	5150	514.284	145-42-6	6675	C05122	1977	taurocholate	Lipid	Primary Bile Acid Metabolism	18497	LC/MS Neg	1648
19130	1435	1,2-dipalmitoyl-GPC (16:0/16:0)	Lipid	Phospholipid Metabolism	19130	LC/MS Pos Late	100000657	2365	734.569	63-89-8	452110	398235		HMDB00564		1509	1,2-dipalmitoyl-GPC (16:0/16:0)	Lipid	Phospholipid Metabolism	19130	LC/MS Pos Late	100000657	2365	734.569	63-89-8	452110	398235		HMDB00564		1658	1,2-dipalmitoyl-GPC (16:0/16:0)	Lipid	Phosphatidylcholine (PC)	19130	LC/MS Pos Late	100000657	2365	734.569	63-89-8	452110	D03585	1472	1,2-dipalmitoyl-GPC (16:0/16:0)	Lipid	Phospholipid Metabolism	19130	LC/MS Pos Late	100000657
19258	1471	1-myristoyl-2-palmitoyl-GPC (14:0/16:0)	Lipid	Phospholipid Metabolism	19258	LC/MS Pos Late	100000672	2147	706.538		129657	114798				1551	1-myristoyl-2-palmitoyl-GPC (14:0/16:0)	Lipid	Phospholipid Metabolism	19258	LC/MS Pos Late	100000672	2147	706.538		129657	114798				1645	1-myristoyl-2-palmitoyl-GPC (14:0/16:0)	Lipid	Phosphatidylcholine (PC)	19258	LC/MS Pos Late	100000672	2147	706.538	69525-80-0	129657		1507	1-myristoyl-2-palmitoyl-GPC (14:0/16:0)	Lipid	Phospholipid Metabolism	19258	LC/MS Pos Late	100000672
19263	1458	1-palmitoyl-2-oleoyl-GPE (16:0/18:1)	Lipid	Phospholipid Metabolism	19263	LC/MS Pos Late	1526	2509	718.538	26662-94-2	5283496	4446615		HMDB05320		1537	1-palmitoyl-2-oleoyl-GPE (16:0/18:1)	Lipid	Phospholipid Metabolism	19263	LC/MS Pos Late	1526	2509	718.538	26662-94-2	5283496	4446615		HMDB05320		1785	1-palmitoyl-2-oleoyl-GPE (16:0/18:1)	Lipid	Phosphatidylethanolamine (PE)	19263	LC/MS Pos Late	1526	2509	718.538	26662-94-2	5283496		1493	1-palmitoyl-2-oleoyl-GPE (16:0/18:1)	Lipid	Phospholipid Metabolism	19263	LC/MS Pos Late	1526
19324	1547	1-stearoyl-GPI (18:0)	Lipid	Lysolipid	19324	LC/MS Neg	100000656	5794.3	599.32	796963-93-4		21403067		HMDB61696		1731	1-stearoyl-GPI (18:0)	Lipid	Lysolipid	19324	LC/MS Neg	100000656	5794.3	599.32	796963-93-4		21403067		HMDB61696		2018	1-stearoyl-GPI (18:0)	Lipid	Lysophospholipid	19324	LC/MS Neg	100000656	5794	599.32	796963-93-4	NA		1648	1-stearoyl-GPI (18:0)	Lipid	Lysolipid	19324	LC/MS Neg	100000656
19503	1650	stearoyl sphingomyelin (d18:1/18:0)	Lipid	Sphingolipid Metabolism	19503	LC/MS Pos Late	1538	2400	731.606	85187-10-6;85187-10-6	6453725	4956085	C00550	HMDB01348	C00550	1859	stearoyl sphingomyelin (d18:1/18:0)	Lipid	Sphingolipid Metabolism	19503	LC/MS Pos Late	1538	2400	731.606	85187-10-6;85187-10-6	6453725	4956085	C00550	HMDB01348	C00550	2286	stearoyl sphingomyelin (d18:1/18:0)	Lipid	Sphingolipid Metabolism	19503	LC/MS Pos Late	1538	2400	731.606	85187-10-6;85187-10-6	6453725	C00550	1761	stearoyl sphingomyelin (d18:1/18:0)	Lipid	Sphingolipid Metabolism	19503	LC/MS Pos Late	1538
20458	1515	1-palmityl-GPC (O-16:0)	Lipid	Lysolipid	20458	LC/MS Pos Late	100000611	1573	482.361	52691-62-0	3983	3845				2173	1-palmityl-GPC (O-16:0)	Lipid	Lyso-phospho-ether	20458	LC/MS Pos Late	100000611	1573	482.361	52691-62-0	3983	3845				2225	1-palmityl-GPC (O-16:0)	Lipid	Lysoplasmalogen	20458	LC/MS Pos Late	100000611	1573	482.361	52691-62-0	3983		2070	1-palmityl-GPC (O-16:0)	Lipid	Lyso-phospho-ether	20458	LC/MS Pos Late	100000611
20675	794	1,5-anhydroglucitol (1,5-AG)	Carbohydrate	Glycolysis, Gluconeogenesis, and Pyruvate Metabolism	20675	LC/MS Neg	100000580	802	163.061	154-58-5	64960		C07326	HMDB02712	C07326	839	1,5-anhydroglucitol (1,5-AG)	Carbohydrate	Glycolysis, Gluconeogenesis, and Pyruvate Metabolism	20675	LC/MS Neg	100000580	802	163.061	154-58-5	64960	NA	C07326	HMDB02712	C07326	875	1,5-anhydroglucitol (1,5-AG)	Carbohydrate	Glycolysis, Gluconeogenesis, and Pyruvate Metabolism	20675	LC/MS Neg	100000580	802	163.061	154-58-5	64960	C07326	818	1,5-anhydroglucitol (1,5-AG)	Carbohydrate	Glycolysis, Gluconeogenesis, and Pyruvate Metabolism	20675	LC/MS Neg	100000580
20676	1141	maleate	Lipid	Fatty Acid, Dicarboxylate	20676	LC/MS Polar	100000707	2510	115.004	110-16-7	444266	392248	C01384	HMDB00176	C01384	1194	maleate	Lipid	Fatty Acid, Dicarboxylate	20676	LC/MS Polar	100000707	2510	115.004	110-16-7	444266	392248	C01384	HMDB00176	C01384	1262	maleate	Lipid	Fatty Acid, Dicarboxylate	20676	LC/MS Polar	100000707	2510	115.004	110-16-7	444266	C01384	1165	maleate	Lipid	Fatty Acid, Dicarboxylate	20676	LC/MS Polar	100000707
20693	3145	tartronate (hydroxymalonate)	Xenobiotics	Bacterial/Fungal	20693	LC/MS Neg	100000840	610	118.999	80-69-3	45	44	C02287	HMDB35227	C02287	3424	tartronate (hydroxymalonate)	Xenobiotics	Bacterial/Fungal	20693	LC/MS Neg	100000840	610	118.999	80-69-3	45	44	C02287	HMDB35227	C02287	4045	tartronate (hydroxymalonate)	Xenobiotics	Bacterial/Fungal	20693	LC/MS Neg	100000840	610	118.999	80-69-3	45	C02287	3288	tartronate (hydroxymalonate)	Xenobiotics	Bacterial/Fungal	20693	LC/MS Neg	100000840
20694	2624	oxalate (ethanedioate)	Cofactors and Vitamins	Ascorbate and Aldarate Metabolism	20694	LC/MS Neg	100000841	603	88.988	144-62-7	971	946	C00209	HMDB02329	C00209	2871	oxalate (ethanedioate)	Cofactors and Vitamins	Ascorbate and Aldarate Metabolism	20694	LC/MS Neg	100000841	603	88.988	144-62-7	971	946	C00209	HMDB02329	C00209	3420	oxalate (ethanedioate)	Cofactors and Vitamins	Ascorbate and Aldarate Metabolism	20694	LC/MS Neg	100000841	603	88.988	144-62-7	971	C00209	2758	oxalate (ethanedioate)	Cofactors and Vitamins	Ascorbate and Aldarate Metabolism	20694	LC/MS Neg	100000841
20699	2962	erythritol	Xenobiotics	Food Component/Plant	20699	LC/MS Polar	100000846	1491	167.056	149-32-6	222285	13835932	C00503	HMDB02994	C00503	3217	erythritol	Xenobiotics	Food Component/Plant	20699	LC/MS Polar	100000846	1491	167.056	149-32-6	222285	13835932	C00503	HMDB02994	C00503	3800	erythritol	Xenobiotics	Food Component/Plant	20699	LC/MS Polar	100000846	1491	167.056	149-32-6	222285	C00503	3097	erythritol	Xenobiotics	Food Component/Plant	20699	LC/MS Polar	100000846
21127	1617	1-palmitoylglycerol (16:0)	Lipid	Monoacylglycerol	21127	LC/MS Neg	100000827	6400	255.233	542-44-9	14900	14201		HMDB31074		1811	1-palmitoylglycerol (16:0)	Lipid	Monoacylglycerol	21127	LC/MS Neg	100000827	6400	255.233	542-44-9	14900	14201		HMDB31074		2165	1-palmitoylglycerol (16:0)	Lipid	Monoacylglycerol	21127	LC/MS Neg	100000827	6550	255.233	542-44-9	14900		1721	1-palmitoylglycerol (16:0)	Lipid	Monoacylglycerol	21127	LC/MS Neg	100000827
21151	3050	saccharin	Xenobiotics	Food Component/Plant	21151	LC/MS Neg	100000870	1999.7	181.992	81-07-2	5143	4959	D01085	HMDB29723	D01085	3306	saccharin	Xenobiotics	Food Component/Plant	21151	LC/MS Neg	100000870	1999.7	181.992	81-07-2	5143	4959	D01085	HMDB29723	D01085	3894	saccharin	Xenobiotics	Food Component/Plant	21151	LC/MS Neg	100000870	2000	181.992	81-07-2	5143	D01085	3185	saccharin	Xenobiotics	Food Component/Plant	21151	LC/MS Neg	100000870
21184	1622	1-oleoylglycerol (18:1)	Lipid	Monoacylglycerol	52389	LC/MS Pos Late	100000924	1695	374.326	111-03-5	5283468	4446588		HMDB11567		1816	1-oleoylglycerol (18:1)	Lipid	Monoacylglycerol	21184	LC/MS Neg	100000924	6500	281.249	111-03-5	5283468	4446588		HMDB11567		2169	1-oleoylglycerol (18:1)	Lipid	Monoacylglycerol	21184	LC/MS Neg	100000924	6650	281.249	111-03-5	5283468		1726	1-oleoylglycerol (18:1)	Lipid	Monoacylglycerol	21184	LC/MS Neg	100000924
21232	1623	2-oleoylglycerol (18:1)	Lipid	Monoacylglycerol	21232	LC/MS Neg	100000943	6950	281.249	3443-84-3	5319879	4478086				1817	2-oleoylglycerol (18:1)	Lipid	Monoacylglycerol	21232	LC/MS Neg	100000943	6300	281.249	3443-84-3	5319879	4478086				2183	2-oleoylglycerol (18:1)	Lipid	Monoacylglycerol	21232	LC/MS Neg	100000943	6500	281.249	3443-84-3	5319879		1727	2-oleoylglycerol (18:1)	Lipid	Monoacylglycerol	21232	LC/MS Neg	100000943
22001	1267	3-hydroxyoctanoate	Lipid	Fatty Acid, Monohydroxy	22001	LC/MS Neg	100000773	3446	159.103	88930-08-9	26613	24791		HMDB01954		1331	3-hydroxyoctanoate	Lipid	Fatty Acid, Monohydroxy	22001	LC/MS Neg	100000773	3446	159.103	88930-08-9	26613	24791		HMDB01954		1428	3-hydroxyoctanoate	Lipid	Fatty Acid, Monohydroxy	22001	LC/MS Neg	100000773	3446	159.103	88930-08-9	26613		1297	3-hydroxyoctanoate	Lipid	Fatty Acid, Monohydroxy	22001	LC/MS Neg	100000773
22036	1260	2-hydroxyoctanoate	Lipid	Fatty Acid, Monohydroxy	22036	LC/MS Neg	100000743	3736.8	159.103	617-73-2	94180	84994		HMDB02264		1323	2-hydroxyoctanoate	Lipid	Fatty Acid, Monohydroxy	22036	LC/MS Neg	100000743	3736.8	159.103	617-73-2	94180	84994		HMDB02264		1415	2-hydroxyoctanoate	Lipid	Fatty Acid, Monohydroxy	22036	LC/MS Neg	100000743	3736.8	159.103	617-73-2	94180		1290	2-hydroxyoctanoate	Lipid	Fatty Acid, Monohydroxy	22036	LC/MS Neg	100000743
22053	1268	3-hydroxydecanoate	Lipid	Fatty Acid, Monohydroxy	22053	LC/MS Neg	100000997	4634.7	187.134	5561-87-5	26612	24790		HMDB02203		1332	3-hydroxydecanoate	Lipid	Fatty Acid, Monohydroxy	22053	LC/MS Neg	100000997	4634.7	187.134	5561-87-5	26612	24790		HMDB02203		1429	3-hydroxydecanoate	Lipid	Fatty Acid, Monohydroxy	22053	LC/MS Neg	100000997	4634.7	187.134	5561-87-5	26612		1298	3-hydroxydecanoate	Lipid	Fatty Acid, Monohydroxy	22053	LC/MS Neg	100000997
22116	240	4-methyl-2-oxopentanoate	Amino Acid	Leucine, Isoleucine and Valine Metabolism	22116	LC/MS Neg	100000551	2170	129.056	816-66-0	70	69	C00233	HMDB00695	C00233	268	4-methyl-2-oxopentanoate	Amino Acid	Leucine, Isoleucine and Valine Metabolism	22116	LC/MS Neg	100000551	2170	129.056	816-66-0	70	69	C00233	HMDB00695	C00233	247	4-methyl-2-oxopentanoate	Amino Acid	Leucine, Isoleucine and Valine Metabolism	22116	LC/MS Neg	100000551	2170	129.056	816-66-0	70	C00233	257	4-methyl-2-oxopentanoate	Amino Acid	Leucine, Isoleucine and Valine Metabolism	22116	LC/MS Neg	100000551
22130	103	phenyllactate (PLA)	Amino Acid	Phenylalanine and Tyrosine Metabolism	22130	LC/MS Neg	100000774	2208	165.056	828-01-3	3848	3715	C05607	HMDB00779	C05607	113	phenyllactate (PLA)	Amino Acid	Phenylalanine and Tyrosine Metabolism	22130	LC/MS Neg	100000774	2208	165.056	828-01-3	3848	3715	C05607	HMDB00779	C05607	114	phenyllactate (PLA)	Amino Acid	Phenylalanine Metabolism	22130	LC/MS Neg	100000774	2208	165.056	828-01-3	3848	C05607	110	phenyllactate (PLA)	Amino Acid	Phenylalanine and Tyrosine Metabolism	22130	LC/MS Neg	100000774
22132	285	alpha-hydroxyisocaproate	Amino Acid	Leucine, Isoleucine and Valine Metabolism	22132	LC/MS Neg	100000706	1840	131.071	10303-64-7	83697	75520	C03264	HMDB00746	C03264	313	alpha-hydroxyisocaproate	Amino Acid	Leucine, Isoleucine and Valine Metabolism	22132	LC/MS Neg	100000706	1840	131.071	10303-64-7	83697	75520	C03264	HMDB00746	C03264	250	alpha-hydroxyisocaproate	Amino Acid	Leucine, Isoleucine and Valine Metabolism	22132	LC/MS Neg	100000706	1840	131.071	10303-64-7	83697	C03264	302	alpha-hydroxyisocaproate	Amino Acid	Leucine, Isoleucine and Valine Metabolism	22132	LC/MS Neg	100000706
22137	331	homoarginine	Amino Acid	Urea cycle; Arginine and Proline Metabolism	22137	LC/MS Pos Early	100000961	2882	189.135	156-86-5	9085	8732	C01924	HMDB00670	C01924	369	homoarginine	Amino Acid	Urea cycle; Arginine and Proline Metabolism	22137	LC/MS Pos Early	100000961	2882	189.135	156-86-5	9085	8732	C01924	HMDB00670	C01924	355	homoarginine	Amino Acid	Urea cycle; Arginine and Proline Metabolism	22137	LC/MS Pos Early	100000961	2882	189.135	156-86-5	9085	C01924	353	homoarginine	Amino Acid	Urea cycle; Arginine and Proline Metabolism	22137	LC/MS Pos Early	100000961
22138	332	homocitrulline	Amino Acid	Urea cycle; Arginine and Proline Metabolism	22138	LC/MS Pos Early	100000963	1908	190.119	1190-49-4	65072	58582	C02427	HMDB00679	C02427	370	homocitrulline	Amino Acid	Urea cycle; Arginine and Proline Metabolism	22138	LC/MS Neg	100000963	789.1	188.104	1190-49-4	65072	58582	C02427	HMDB00679	C02427	356	homocitrulline	Amino Acid	Urea cycle; Arginine and Proline Metabolism	22138	LC/MS Pos Early	100000963	1908	190.119	1190-49-4	65072	C02427	354	homocitrulline	Amino Acid	Urea cycle; Arginine and Proline Metabolism	22138	LC/MS Polar	100000963
22176	NA	NA	NA	NA	NA	NA	NA	NA	NA	NA	NA	NA	NA	NA	NA	347	cysteine s-sulfate	Amino Acid	Methionine, Cysteine, SAM and Taurine Metabolism	22176	LC/MS Pos Early	100000808	565	201.984	1637-71-4	115015	102939	C05824	HMDB00731	C05824	332	cysteine s-sulfate	Amino Acid	Methionine, Cysteine, SAM and Taurine Metabolism	22176	LC/MS Pos Early	100000808	565	201.984	1637-71-4	115015	C05824	333	cysteine s-sulfate	Amino Acid	Methionine, Cysteine, SAM and Taurine Metabolism	22176	LC/MS Polar	100000808
22185	32	N-acetylaspartate (NAA)	Amino Acid	Alanine and Aspartate Metabolism	22185	LC/MS Polar	100000787	3143	174.041	997-55-7;997-55-7	65065	58576	C01042	HMDB00812	C01042	34	N-acetylaspartate (NAA)	Amino Acid	Alanine and Aspartate Metabolism	22185	LC/MS Polar	100000787	3143	174.041	997-55-7;997-55-7	65065	58576	C01042	HMDB00812	C01042	35	N-acetylaspartate (NAA)	Amino Acid	Alanine and Aspartate Metabolism	22185	LC/MS Polar	100000787	3143	174.041	997-55-7;997-55-7	65065	C01042	32	N-acetylaspartate (NAA)	Amino Acid	Alanine and Aspartate Metabolism	22185	LC/MS Neg	100000787
22194	668	pyroglutamylglutamine	Peptide	Dipeptide	22194	LC/MS Neg	100000966	855	256.094	109481-23-4		21403081				NA	NA	NA	NA	NA	NA	NA	NA	NA	NA	NA	NA	NA	NA	NA	NA	NA	NA	NA	NA	NA	NA	NA	NA	NA	NA	NA	691	pyroglutamylglutamine	Peptide	Dipeptide	22194	LC/MS Neg	100000966
22206	3074	theanine	Xenobiotics	Food Component/Plant	22206	LC/MS Pos Early	100000784	2180	175.108	3081-61-6	439378	388498	C01047	HMDB34365	C01047	3330	theanine	Xenobiotics	Food Component/Plant	22206	LC/MS Neg	100000784	1180	173.093	3081-61-6	439378	388498	C01047	HMDB34365	C01047	3922	theanine	Xenobiotics	Food Component/Plant	22206	LC/MS Pos Early	100000784	2180	175.108	3081-61-6	439378	C01047	3209	theanine	Xenobiotics	Food Component/Plant	22206	LC/MS Neg	100000784
22842	1858	cholate	Lipid	Primary Bile Acid Metabolism	22842	LC/MS Neg	136	5165	407.28	81-25-4	221493		C00695	HMDB00619	C00695	2077	cholate	Lipid	Primary Bile Acid Metabolism	22842	LC/MS Neg	136	5165	407.28	81-25-4	221493	NA	C00695	HMDB00619	C00695	2603	cholate	Lipid	Primary Bile Acid Metabolism	22842	LC/MS Neg	136	5165	407.28	81-25-4	221493	C00695	1975	cholate	Lipid	Primary Bile Acid Metabolism	22842	LC/MS Neg	136
27447	1624	1-linoleoylglycerol (18:2)	Lipid	Monoacylglycerol	52388	LC/MS Pos Late	100001040	1595	372.311	2277-28-3	5283469	4446589				1818	1-linoleoylglycerol (18:2)	Lipid	Monoacylglycerol	27447	LC/MS Neg	100001040	6477	279.233	2277-28-3	5283469	4446589				2170	1-linoleoylglycerol (18:2)	Lipid	Monoacylglycerol	27447	LC/MS Neg	100001040	6477	279.233	2277-28-3	5283469		1728	1-linoleoylglycerol (18:2)	Lipid	Monoacylglycerol	27447	LC/MS Neg	100001040
27513	198	indoleacetate	Amino Acid	Tryptophan Metabolism	27513	LC/MS Pos Early	100001034	2880	176.071	6505-45-9	802	780	C00954	HMDB00197	C00954	222	indoleacetate	Amino Acid	Tryptophan Metabolism	27513	LC/MS Neg	100001034	2200	174.056	6505-45-9	802	780	C00954	HMDB00197	C00954	229	indoleacetate	Amino Acid	Tryptophan Metabolism	27513	LC/MS Neg	100001034	2200	174.056	6505-45-9	802	C00954	213	indoleacetate	Amino Acid	Tryptophan Metabolism	27513	LC/MS Neg	100001034
27665	2599	1-methylnicotinamide	Cofactors and Vitamins	Nicotinate and Nicotinamide Metabolism	27665	LC/MS Pos Early	55	1940	137.071	1005-24-9	10129985	8305504	C02918	HMDB00699	C02918	2845	1-methylnicotinamide	Cofactors and Vitamins	Nicotinate and Nicotinamide Metabolism	27665	LC/MS Pos Early	55	1940	137.071	1005-24-9	10129985	8305504	C02918	HMDB00699	C02918	3389	1-methylnicotinamide	Cofactors and Vitamins	Nicotinate and Nicotinamide Metabolism	27665	LC/MS Pos Early	55	1940	137.071	1005-24-9	10129985	C02918	2733	1-methylnicotinamide	Cofactors and Vitamins	Nicotinate and Nicotinamide Metabolism	27665	LC/MS Pos Early	55
27672	202	3-indoxyl sulfate	Amino Acid	Tryptophan Metabolism	27672	LC/MS Neg	100000467	2222.2	212.002	2642-37-7	10258	9840		HMDB00682		226	3-indoxyl sulfate	Amino Acid	Tryptophan Metabolism	27672	LC/MS Neg	100000467	2222.2	212.002	2642-37-7	10258	9840		HMDB00682		241	3-indoxyl sulfate	Amino Acid	Tryptophan Metabolism	27672	LC/MS Neg	100000467	2222.2	212.002	2642-37-7	10258		217	3-indoxyl sulfate	Amino Acid	Tryptophan Metabolism	27672	LC/MS Neg	100000467
27710	2	N-acetylglycine	Amino Acid	Glycine, Serine and Threonine Metabolism	27710	LC/MS Pos Early	100001006	826	118.05	543-24-8	10972	10507		HMDB00532		2	N-acetylglycine	Amino Acid	Glycine, Serine and Threonine Metabolism	27710	LC/MS Pos Early	100001006	826	118.05	543-24-8	10972	10507		HMDB00532		2	N-acetylglycine	Amino Acid	Glycine, Serine and Threonine Metabolism	27710	LC/MS Pos Early	100001006	826	118.05	543-24-8	10972		2	N-acetylglycine	Amino Acid	Glycine, Serine and Threonine Metabolism	27710	LC/MS Neg	100001006
27718	353	creatine	Amino Acid	Creatine Metabolism	27718	LC/MS Pos Early	1221	1947	132.077	57-00-1	586	566	C00300	HMDB00064	C00300	391	creatine	Amino Acid	Creatine Metabolism	27718	LC/MS Pos Early	1221	1947	132.077	57-00-1	586	566	C00300	HMDB00064	C00300	380	creatine	Amino Acid	Creatine Metabolism	27718	LC/MS Pos Early	1221	1947	132.077	57-00-1	586	C00300	375	creatine	Amino Acid	Creatine Metabolism	27718	LC/MS Pos Early	1221
27719	925	galactonate	Carbohydrate	Fructose, Mannose and Galactose Metabolism	27719	LC/MS Polar	100001026	3085	195.051	299-28-5	128869	114198	C00880	HMDB00565	C00880	971	galactonate	Carbohydrate	Fructose, Mannose and Galactose Metabolism	27719	LC/MS Polar	100001026	3085	195.051	299-28-5	128869	114198	C00880	HMDB00565	C00880	1011	galactonate	Carbohydrate	Fructose, Mannose and Galactose Metabolism	27719	LC/MS Polar	100001026	3085	195.051	299-28-5	128869	C00880	949	galactonate	Carbohydrate	Fructose, Mannose and Galactose Metabolism	27719	LC/MS Polar	100001026
27731	NA	NA	NA	NA	NA	NA	NA	NA	NA	NA	NA	NA	NA	NA	NA	878	ribonate	Carbohydrate	Pentose Metabolism	27731	LC/MS Polar	100001007	2425	165.041	5336-08-03	5460677	4574162	C01685	HMDB00867	C01685	914	ribonate	Carbohydrate	Pentose Metabolism	27731	LC/MS Polar	100001007	2425	165.041	5336-08-03	5460677	C01685	857	ribonate	Carbohydrate	Pentose Metabolism	27731	LC/MS Polar	100001007
27738	2622	threonate	Cofactors and Vitamins	Ascorbate and Aldarate Metabolism	27738	LC/MS Polar	100001022	2384	135.03	70753-61-6	151152	133224	C01620	HMDB00943	C01620	2869	threonate	Cofactors and Vitamins	Ascorbate and Aldarate Metabolism	27738	LC/MS Polar	100001022	2384	135.03	70753-61-6	151152	133224	C01620	HMDB00943	C01620	3417	threonate	Cofactors and Vitamins	Ascorbate and Aldarate Metabolism	27738	LC/MS Polar	100001022	2384	135.03	70753-61-6	151152	C01620	2756	threonate	Cofactors and Vitamins	Ascorbate and Aldarate Metabolism	27738	LC/MS Polar	100001022
30460	55	1-methylhistidine	Amino Acid	Histidine Metabolism	30460	LC/MS Pos Early	100001051	2755	170.092	332-80-9	92105	83153	C01152	HMDB00001	C01152	60	1-methylhistidine	Amino Acid	Histidine Metabolism	30460	LC/MS Pos Early	100001051	2755	170.092	332-80-9	92105	83153	C01152	HMDB00001	C01152	63	1-methylhistidine	Amino Acid	Histidine Metabolism	30460	LC/MS Neg	100001051	1227	168.078	332-80-9	92105	C01152	57	1-methylhistidine	Amino Acid	Histidine Metabolism	30460	LC/MS Neg	100001051
31536	3013	N-(2-furoyl)glycine	Xenobiotics	Food Component/Plant	31536	LC/MS Neg	100001086	1525.8	168.03	5657-19-2;5657-19-2	21863	20549		HMDB00439		3268	N-(2-furoyl)glycine	Xenobiotics	Food Component/Plant	31536	LC/MS Neg	100001086	1525.8	168.03	5657-19-2;5657-19-2	21863	20549		HMDB00439		3853	N-(2-furoyl)glycine	Xenobiotics	Food Component/Plant	31536	LC/MS Neg	100001086	1525	168.03	5657-19-2;5657-19-2	21863		3148	N-(2-furoyl)glycine	Xenobiotics	Food Component/Plant	31536	LC/MS Neg	100001086
31539	NA	NA	NA	NA	NA	NA	NA	NA	NA	NA	NA	NA	NA	NA	NA	20	O-acetylhomoserine	Amino Acid	Glycine, Serine and Threonine Metabolism	31539	LC/MS Polar	100001129	1850	160.061	7540-67-2	439389	388506	C01077		C01077	NA	NA	NA	NA	NA	NA	NA	NA	NA	NA	NA	NA	19	O-acetylhomoserine	Amino Acid	Glycine, Serine and Threonine Metabolism	31539	LC/MS Polar	100001129
31548	783	DSGEGDFXAEGGGVR*	Peptide	Fibrinogen Cleavage Peptide	31548	LC/MS Neg	100001323	2535	731.317			21403111				828	DSGEGDFXAEGGGVR*	Peptide	Fibrinogen Cleavage Peptide	31548	LC/MS Neg	100001323	2535	731.317			21403111				850	DSGEGDFXAEGGGVR*	Peptide	Fibrinogen Cleavage Peptide	31548	LC/MS Neg	100001323	2535	731.317		NA		807	DSGEGDFXAEGGGVR*	Peptide	Fibrinogen Cleavage Peptide	31548	LC/MS Neg	100001323
31555	2689	pyridoxate	Cofactors and Vitamins	Vitamin B6 Metabolism	31555	LC/MS Neg	100001121	2185	182.046	82-82-6	6723	6467	C00847	HMDB00017	C00847	2938	pyridoxate	Cofactors and Vitamins	Vitamin B6 Metabolism	31555	LC/MS Neg	100001121	2185	182.046	82-82-6	6723	6467	C00847	HMDB00017	C00847	3491	pyridoxate	Cofactors and Vitamins	Vitamin B6 Metabolism	31555	LC/MS Neg	100001121	2185	182.046	82-82-6	6723	C00847	2823	pyridoxate	Cofactors and Vitamins	Vitamin B6 Metabolism	31555	LC/MS Neg	100001121
31591	1790	androsterone sulfate	Lipid	Steroid	31591	LC/MS Neg	100001073	5022	369.174	2479-86-9	159663	19988780		HMDB02759		2007	androsterone sulfate	Lipid	Steroid	31591	LC/MS Neg	100001073	5022	369.174	2479-86-9	159663	19988780		HMDB02759		2543	androsterone sulfate	Lipid	Androgenic Steroids	31591	LC/MS Neg	100001073	5022	369.174	2479-86-9	159663		1907	androsterone sulfate	Lipid	Steroid	31591	LC/MS Neg	100001073
31787	1157	3-carboxy-4-methyl-5-propyl-2-furanpropanoate (CMPF)	Lipid	Fatty Acid, Dicarboxylate	31787	LC/MS Neg	100001178	2840	239.092	86879-39-2	123979	110498		HMDB61112		1210	3-carboxy-4-methyl-5-propyl-2-furanpropanoate (CMPF)	Lipid	Fatty Acid, Dicarboxylate	31787	LC/MS Neg	100001178	2840	239.093	86879-39-2	123979	110498		HMDB61112		1278	3-carboxy-4-methyl-5-propyl-2-furanpropanoate (CMPF)	Lipid	Fatty Acid, Dicarboxylate	31787	LC/MS Neg	100001178	2800	239.093	86879-39-2	123979		1181	3-carboxy-4-methyl-5-propyl-2-furanpropanoate (CMPF)	Lipid	Fatty Acid, Dicarboxylate	31787	LC/MS Neg	100001178
31912	1875	glycolithocholate	Lipid	Secondary Bile Acid Metabolism	31912	LC/MS Neg	100001064	5357.1	432.312	474-74-8	115245	103116	C15557	HMDB00698	C15557	2101	glycolithocholate	Lipid	Secondary Bile Acid Metabolism	31912	LC/MS Neg	100001064	5357.1	432.312	474-74-8	115245	103116	C15557	HMDB00698	C15557	2627	glycolithocholate	Lipid	Secondary Bile Acid Metabolism	31912	LC/MS Neg	100001064	5357.1	432.312	474-74-8	115245	C15557	1999	glycolithocholate	Lipid	Secondary Bile Acid Metabolism	31912	LC/MS Neg	100001064
31932	1219	propionylglycine	Lipid	Fatty Acid Metabolism (also BCAA Metabolism)	31932	LC/MS Neg	100001150	960	130.051	21709-90-0	98681	89122		HMDB00783		1272	propionylglycine	Lipid	Fatty Acid Metabolism (also BCAA Metabolism)	31932	LC/MS Neg	100001150	960	130.051	21709-90-0	98681	89122		HMDB00783		1329	propionylglycine	Lipid	Fatty Acid Metabolism (also BCAA Metabolism)	31932	LC/MS Neg	100001150	960	130.051	21709-90-0	98681		1243	propionylglycine	Lipid	Fatty Acid Metabolism (also BCAA Metabolism)	31932	LC/MS Neg	100001150
31938	1275	5-hydroxyhexanoate	Lipid	Fatty Acid, Monohydroxy	31938	LC/MS Neg	100001148	1267	131.071	44843-89-2	170748	149280		HMDB00525		1339	5-hydroxyhexanoate	Lipid	Fatty Acid, Monohydroxy	31938	LC/MS Neg	100001148	1267	131.071	44843-89-2	170748	149280		HMDB00525		1436	5-hydroxyhexanoate	Lipid	Fatty Acid, Monohydroxy	31938	LC/MS Neg	100001148	1267	131.071	44843-89-2	170748		1305	5-hydroxyhexanoate	Lipid	Fatty Acid, Monohydroxy	31938	LC/MS Neg	100001148
31943	1269	3-hydroxysebacate	Lipid	Fatty Acid, Monohydroxy	31943	LC/MS Neg	100001145	1282.1	217.108	73141-46-5	3017884	2285525		HMDB00350		1333	3-hydroxysebacate	Lipid	Fatty Acid, Monohydroxy	31943	LC/MS Neg	100001145	1282	217.108	73141-46-5	3017884	2285525		HMDB00350		NA	NA	NA	NA	NA	NA	NA	NA	NA	NA	NA	NA	1299	3-hydroxysebacate	Lipid	Fatty Acid, Monohydroxy	31943	LC/MS Neg	100001145
32197	121	3-(4-hydroxyphenyl)lactate	Amino Acid	Phenylalanine and Tyrosine Metabolism	32197	LC/MS Neg	240	1379	181.051	6482-98-0	9378	9010	C03672	HMDB00755	C03672	134	3-(4-hydroxyphenyl)lactate	Amino Acid	Phenylalanine and Tyrosine Metabolism	32197	LC/MS Neg	240	1379	181.051	6482-98-0	9378	9010	C03672	HMDB00755	C03672	136	3-(4-hydroxyphenyl)lactate	Amino Acid	Tyrosine Metabolism	32197	LC/MS Neg	240	1379	181.051	6482-98-0	9378	C03672	129	3-(4-hydroxyphenyl)lactate	Amino Acid	Phenylalanine and Tyrosine Metabolism	32197	LC/MS Neg	240
32198	1232	acetylcarnitine	Lipid	Fatty Acid Metabolism(Acyl Carnitine)	32198	LC/MS Pos Early	100000802	2282	204.123	5080-50-2	1	5406074	C02571	HMDB00201	C02571	1285	acetylcarnitine	Lipid	Fatty Acid Metabolism(Acyl Carnitine)	32198	LC/MS Pos Early	100000802	2282	204.123	5080-50-2	1	5406074	C02571	HMDB00201	C02571	1346	acetylcarnitine (C2)	Lipid	Fatty Acid Metabolism(Acyl Carnitine)	32198	LC/MS Pos Early	100000802	2282	204.123	5080-50-2	1	C02571	1256	acetylcarnitine	Lipid	Fatty Acid Metabolism(Acyl Carnitine)	32198	LC/MS Pos Early	100000802
32306	346	trans-4-hydroxyproline	Amino Acid	Urea cycle; Arginine and Proline Metabolism	32306	LC/MS Pos Early	1001	1064	132.066	51-35-4	5810	5605	C01157	HMDB00725	C01157	384	trans-4-hydroxyproline	Amino Acid	Urea cycle; Arginine and Proline Metabolism	32306	LC/MS Pos Early	1001	1064	132.065	51-35-4	5810	5605	C01157	HMDB00725	C01157	368	trans-4-hydroxyproline	Amino Acid	Urea cycle; Arginine and Proline Metabolism	32306	LC/MS Pos Early	1001	1064	132.065	51-35-4	5810	C01157	368	trans-4-hydroxyproline	Amino Acid	Urea cycle; Arginine and Proline Metabolism	32306	LC/MS Pos Early	1001
32328	1235	hexanoylcarnitine	Lipid	Fatty Acid Metabolism(Acyl Carnitine)	32328	LC/MS Pos Early	100000781	3308	260.186	6920-35-0	6426853	4932273		HMDB00705		1289	hexanoylcarnitine	Lipid	Fatty Acid Metabolism(Acyl Carnitine)	32328	LC/MS Pos Early	100000781	3308	260.186	6920-35-0	6426853	4932273		HMDB00705		1350	hexanoylcarnitine (C6)	Lipid	Fatty Acid Metabolism(Acyl Carnitine)	32328	LC/MS Pos Early	100000781	3308	260.186	6920-35-0	6426853		1260	hexanoylcarnitine	Lipid	Fatty Acid Metabolism(Acyl Carnitine)	32328	LC/MS Pos Early	100000781
32342	NA	NA	NA	NA	NA	NA	NA	NA	NA	NA	NA	NA	NA	NA	NA	2706	adenosine 5'-monophosphate (AMP)	Nucleotide	Purine Metabolism, Adenine containing	32342	LC/MS Pos Early	209	1013	348.07	149022-20-8	6083	10239183	C00020	HMDB00045	C00020	NA	NA	NA	NA	NA	NA	NA	NA	NA	NA	NA	NA	2595	adenosine 5'-monophosphate (AMP)	Nucleotide	Purine Metabolism, Adenine containing	32342	LC/MS Pos Early	209
32346	1862	glycochenodeoxycholate	Lipid	Primary Bile Acid Metabolism	32346	LC/MS Neg	1628	5236.1	448.307	16564-43-5	12544		C05466	HMDB00637	C05466	2081	glycochenodeoxycholate	Lipid	Primary Bile Acid Metabolism	32346	LC/MS Pos Late	1628	1270	450.321	16564-43-5	12544	NA	C05466	HMDB00637	C05466	2607	glycochenodeoxycholate	Lipid	Primary Bile Acid Metabolism	32346	LC/MS Neg	1628	5236.1	448.307	16564-43-5	12544	C05466	1979	glycochenodeoxycholate	Lipid	Primary Bile Acid Metabolism	32346	LC/MS Pos Late	1628
32350	70	1-methylimidazoleacetate	Amino Acid	Histidine Metabolism	32350	LC/MS Pos Early	100001208	2064	141.066	2625-49-2	75810	68319	C05828	HMDB02820	C05828	76	1-methylimidazoleacetate	Amino Acid	Histidine Metabolism	32350	LC/MS Pos Early	100001208	2064	141.066	2625-49-2	75810	68319	C05828	HMDB02820	C05828	77	1-methylimidazoleacetate	Amino Acid	Histidine Metabolism	32350	LC/MS Pos Early	100001208	2064	141.066	2625-49-2	75810	C05828	73	1-methylimidazoleacetate	Amino Acid	Histidine Metabolism	32350	LC/MS Pos Early	100001208
32377	962	N-acetylneuraminate	Carbohydrate	Aminosugar Metabolism	32377	LC/MS Polar	1162	3072.6	308.099	131-48-6	439197	10292217	C00270	HMDB00230	C00270	1008	N-acetylneuraminate	Carbohydrate	Aminosugar Metabolism	32377	LC/MS Pos Early	1162	660	310.113	131-48-6	439197	10292217	C00270	HMDB00230	C00270	1049	N-acetylneuraminate	Carbohydrate	Aminosugar Metabolism	32377	LC/MS Pos Early	1162	660	310.113	131-48-6	439197	C00270	986	N-acetylneuraminate	Carbohydrate	Aminosugar Metabolism	32377	LC/MS Pos Early	1162
32388	1151	dodecanedioate	Lipid	Fatty Acid, Dicarboxylate	32388	LC/MS Neg	100001102	2990	229.145	693-23-2	12736	12213	C02678	HMDB00623	C02678	1204	dodecanedioate	Lipid	Fatty Acid, Dicarboxylate	32388	LC/MS Neg	100001102	2990	229.144	693-23-2	12736	12213	C02678	HMDB00623	C02678	1272	dodecanedioate	Lipid	Fatty Acid, Dicarboxylate	32388	LC/MS Neg	100001102	2990	229.144	693-23-2	12736	C02678	1175	dodecanedioate	Lipid	Fatty Acid, Dicarboxylate	32388	LC/MS Neg	100001102
32390	112	N-acetyltyrosine	Amino Acid	Phenylalanine and Tyrosine Metabolism	32390	LC/MS Neg	100001104	1680	222.077	537-55-3	68310	61606		HMDB00866		124	N-acetyltyrosine	Amino Acid	Phenylalanine and Tyrosine Metabolism	32390	LC/MS Neg	100001104	1680	222.077	537-55-3	68310	61606		HMDB00866		126	N-acetyltyrosine	Amino Acid	Tyrosine Metabolism	32390	LC/MS Neg	100001104	1680	222.077	537-55-3	68310		119	N-acetyltyrosine	Amino Acid	Phenylalanine and Tyrosine Metabolism	32390	LC/MS Neg	100001104
32391	2760	1,3-dimethylurate	Xenobiotics	Xanthine Metabolism	32391	LC/MS Neg	100001106	1671.4	195.052	944-73-0	70346	63527		HMDB01857		3010	1,3-dimethylurate	Xenobiotics	Xanthine Metabolism	32391	LC/MS Neg	100001106	1671.4	195.052	944-73-0	70346	63527		HMDB01857		3584	1,3-dimethylurate	Xenobiotics	Xanthine Metabolism	32391	LC/MS Neg	100001106	1671.4	195.052	944-73-0	70346		2894	1,3-dimethylurate	Xenobiotics	Xanthine Metabolism	32391	LC/MS Neg	100001106
32397	276	3-hydroxy-2-ethylpropionate	Amino Acid	Leucine, Isoleucine and Valine Metabolism	32397	LC/MS Neg	100001170	975	117.056	4374-62-3	188979	164207		HMDB00396		305	3-hydroxy-2-ethylpropionate	Amino Acid	Leucine, Isoleucine and Valine Metabolism	32397	LC/MS Neg	100001170	975	117.056	4374-62-3	188979	164207		HMDB00396		289	3-hydroxy-2-ethylpropionate	Amino Acid	Leucine, Isoleucine and Valine Metabolism	32397	LC/MS Neg	100001170	975	117.056	4374-62-3	188979		293	3-hydroxy-2-ethylpropionate	Amino Acid	Leucine, Isoleucine and Valine Metabolism	32397	LC/MS Neg	100001170
32398	1148	sebacate (decanedioate)	Lipid	Fatty Acid, Dicarboxylate	32398	LC/MS Neg	100001211	1788	201.113	111-20-6	5192	5004	C08277	HMDB00792	C08277	1201	sebacate (decanedioate)	Lipid	Fatty Acid, Dicarboxylate	32398	LC/MS Neg	100001211	1788	201.113	111-20-6	5192	5004	C08277	HMDB00792	C08277	1269	sebacate (decanedioate)	Lipid	Fatty Acid, Dicarboxylate	32398	LC/MS Neg	100001211	1788	201.113	111-20-6	5192	C08277	1172	sebacate (decanedioate)	Lipid	Fatty Acid, Dicarboxylate	32398	LC/MS Neg	100001211
32401	2604	trigonelline (N'-methylnicotinate)	Cofactors and Vitamins	Nicotinate and Nicotinamide Metabolism	32401	LC/MS Pos Early	100001092	1388	138.055	535-83-1	5570	5369	C01004	HMDB00875	C01004	2850	trigonelline (N'-methylnicotinate)	Cofactors and Vitamins	Nicotinate and Nicotinamide Metabolism	32401	LC/MS Pos Early	100001092	1388	138.055	535-83-1	5570	5369	C01004	HMDB00875	C01004	3394	trigonelline (N'-methylnicotinate)	Cofactors and Vitamins	Nicotinate and Nicotinamide Metabolism	32401	LC/MS Pos Early	100001092	1388	138.055	535-83-1	5570	C01004	2738	trigonelline (N'-methylnicotinate)	Cofactors and Vitamins	Nicotinate and Nicotinamide Metabolism	32401	LC/MS Pos Early	100001092
32405	200	indolepropionate	Amino Acid	Tryptophan Metabolism	32405	LC/MS Pos Early	100001083	3205	190.086	830-96-6	3744	3613		HMDB02302		224	indolepropionate	Amino Acid	Tryptophan Metabolism	32405	LC/MS Neg	100001083	2795	188.072	830-96-6	3744	3613		HMDB02302		231	indolepropionate	Amino Acid	Tryptophan Metabolism	32405	LC/MS Neg	100001083	2795	188.072	830-96-6	3744		215	indolepropionate	Amino Acid	Tryptophan Metabolism	32405	LC/MS Neg	100001083
32412	1215	butyrylcarnitine	Lipid	Fatty Acid Metabolism (also BCAA Metabolism)	32412	LC/MS Pos Early	100001054	2860	232.154	25576-40-3	439829	184820	C02862	HMDB02013	C02862	1268	butyrylcarnitine	Lipid	Fatty Acid Metabolism (also BCAA Metabolism)	32412	LC/MS Pos Early	100001054	2860	232.154	25576-40-3	439829	184820	C02862	HMDB02013	C02862	1325	butyrylcarnitine (C4)	Lipid	Fatty Acid Metabolism (also BCAA Metabolism)	32412	LC/MS Pos Early	100001054	2860	232.154	25576-40-3	439829	C02862	1239	butyrylcarnitine	Lipid	Fatty Acid Metabolism (also BCAA Metabolism)	32412	LC/MS Pos Early	100001054
32415	1067	docosadienoate (22:2n6)	Lipid	Polyunsaturated Fatty Acid (n3 and n6)	32415	LC/MS Neg	100001182	6034	335.296	7370-49-2	5282807	4445934	C16533	HMDB61714	C16533	1116	docosadienoate (22:2n6)	Lipid	Polyunsaturated Fatty Acid (n3 and n6)	32415	LC/MS Neg	100001182	6034	335.296	7370-49-2	5282807	4445934	C16533	HMDB61714	C16533	NA	NA	NA	NA	NA	NA	NA	NA	NA	NA	NA	NA	1091	docosadienoate (22:2n6)	Lipid	Polyunsaturated Fatty Acid (n3 and n6)	32415	LC/MS Neg	100001182
32418	1017	myristoleate (14:1n5)	Lipid	Long Chain Fatty Acid	32418	LC/MS Neg	100001198	5346.9	225.186	544-64-9	5281119	4444564	C08322	HMDB02000	C08322	1065	myristoleate (14:1n5)	Lipid	Long Chain Fatty Acid	32418	LC/MS Neg	100001198	5346.9	225.186	544-64-9	5281119	4444564	C08322	HMDB02000	C08322	1122	myristoleate (14:1n5)	Lipid	Long Chain Fatty Acid	32418	LC/MS Neg	100001198	5346.9	225.186	544-64-9	5281119	C08322	1041	myristoleate (14:1n5)	Lipid	Long Chain Fatty Acid	32418	LC/MS Neg	100001198
32425	1784	dehydroisoandrosterone sulfate (DHEA-S)	Lipid	Steroid	32425	LC/MS Neg	100000792	4745	367.158	651-48-9	12594	12074	C04555	HMDB01032	C04555	2001	dehydroisoandrosterone sulfate (DHEA-S)	Lipid	Steroid	32425	LC/MS Neg	100000792	4745	367.159	651-48-9	12594	12074	C04555	HMDB01032	C04555	2532	dehydroisoandrosterone sulfate (DHEA-S)	Lipid	Androgenic Steroids	32425	LC/MS Neg	100000792	4745	367.159	651-48-9	12594	C04555	1901	dehydroisoandrosterone sulfate (DHEA-S)	Lipid	Steroid	32425	LC/MS Neg	100000792
32445	2765	3-methylxanthine	Xenobiotics	Xanthine Metabolism	32445	LC/MS Neg	100001108	1700	165.042	1076-22-8	70639	63805	C16357	HMDB01886	C16357	3015	3-methylxanthine	Xenobiotics	Xanthine Metabolism	32445	LC/MS Neg	100001108	1700	165.042	1076-22-8	70639	63805	C16357	HMDB01886	C16357	3589	3-methylxanthine	Xenobiotics	Xanthine Metabolism	32445	LC/MS Neg	100001108	1700	165.042	1076-22-8	70639	C16357	2899	3-methylxanthine	Xenobiotics	Xanthine Metabolism	32445	LC/MS Neg	100001108
32452	1218	propionylcarnitine	Lipid	Fatty Acid Metabolism (also BCAA Metabolism)	32452	LC/MS Pos Early	100001162	2590	218.139	17298-37-2	107738	96904	C03017	HMDB00824	C03017	1271	propionylcarnitine	Lipid	Fatty Acid Metabolism (also BCAA Metabolism)	32452	LC/MS Pos Early	100001162	2590	218.139	17298-37-2	107738	96904	C03017	HMDB00824	C03017	1328	propionylcarnitine (C3)	Lipid	Fatty Acid Metabolism (also BCAA Metabolism)	32452	LC/MS Pos Early	100001162	2590	218.139	17298-37-2	107738	C03017	1242	propionylcarnitine	Lipid	Fatty Acid Metabolism (also BCAA Metabolism)	32452	LC/MS Pos Early	100001162
32457	1270	3-hydroxylaurate	Lipid	Fatty Acid, Monohydroxy	32457	LC/MS Neg	100001112	5175	215.165	53941-38-1	94216	85026		HMDB00387		1334	3-hydroxylaurate	Lipid	Fatty Acid, Monohydroxy	32457	LC/MS Neg	100001112	5175	215.165	53941-38-1	94216	85026		HMDB00387		1431	3-hydroxylaurate	Lipid	Fatty Acid, Monohydroxy	32457	LC/MS Neg	100001112	5175	215.165	53941-38-1	94216		1300	3-hydroxylaurate	Lipid	Fatty Acid, Monohydroxy	32457	LC/MS Neg	100001112
32458	NA	NA	NA	NA	NA	NA	NA	NA	NA	NA	NA	NA	NA	NA	NA	1235	oleamide	Lipid	Fatty Acid, Amide	32458	LC/MS Pos Late	1504	1677	282.279	301-02-0	5283387	4446508	C19670	HMDB02117	C19670	1303	oleamide	Lipid	Fatty Acid, Amide	32458	LC/MS Neg	1504	6581	280.265	301-02-0	5283387	C19670	1206	oleamide	Lipid	Fatty Acid, Amide	32458	LC/MS Neg	1504
32489	1006	caproate (6:0)	Lipid	Medium Chain Fatty Acid	32489	LC/MS Neg	926	2713.7	115.076	142-62-1	8892	8552	C01585	HMDB00535	C01585	1054	caproate (6:0)	Lipid	Medium Chain Fatty Acid	32489	LC/MS Neg	926	2713.7	115.076	142-62-1	8892	8552	C01585	HMDB00535	C01585	1111	caproate (6:0)	Lipid	Medium Chain Fatty Acid	32489	LC/MS Neg	926	2713.7	115.076	142-62-1	8892	C01585	1030	caproate (6:0)	Lipid	Medium Chain Fatty Acid	32489	LC/MS Neg	926
32492	1008	caprylate (8:0)	Lipid	Medium Chain Fatty Acid	32492	LC/MS Neg	932	4362	143.108	124-07-2	379	370	C06423	HMDB00482	C06423	1056	caprylate (8:0)	Lipid	Medium Chain Fatty Acid	32492	LC/MS Neg	932	4362	143.108	124-07-2	379	370	C06423	HMDB00482	C06423	1113	caprylate (8:0)	Lipid	Medium Chain Fatty Acid	32492	LC/MS Neg	932	4362	143.108	124-07-2	379	C06423	1032	caprylate (8:0)	Lipid	Medium Chain Fatty Acid	32492	LC/MS Neg	932
32497	1012	10-undecenoate (11:1n1)	Lipid	Medium Chain Fatty Acid	32497	LC/MS Neg	100001197	5085.8	183.139	1333-28-4		10771160				1060	10-undecenoate (11:1n1)	Lipid	Medium Chain Fatty Acid	32497	LC/MS Neg	100001197	5085.8	183.139	1333-28-4		10771160				1117	10-undecenoate (11:1n1)	Lipid	Medium Chain Fatty Acid	32497	LC/MS Neg	100001197	5085.8	183.139	1333-28-4	14891	C13910	1036	10-undecenoate (11:1n1)	Lipid	Medium Chain Fatty Acid	32497	LC/MS Neg	100001197
32504	1054	docosapentaenoate (n3 DPA; 22:5n3)	Lipid	Polyunsaturated Fatty Acid (n3 and n6)	32504	LC/MS Neg	100001181	5571	329.249	2234-74-4	6441454		C16513	HMDB01976	C16513	1103	docosapentaenoate (n3 DPA; 22:5n3)	Lipid	Polyunsaturated Fatty Acid (n3 and n6)	32504	LC/MS Neg	100001181	5571	329.249	2234-74-4	6441454	NA	C16513	HMDB01976	C16513	1166	docosapentaenoate (n3 DPA; 22:5n3)	Lipid	Polyunsaturated Fatty Acid (n3 and n6)	32504	LC/MS Neg	100001181	5571	329.249	2234-74-4	6441454	C16513	1078	docosapentaenoate (n3 DPA; 22:5n3)	Lipid	Polyunsaturated Fatty Acid (n3 and n6)	32504	LC/MS Neg	100001181
32553	126	phenol sulfate	Amino Acid	Phenylalanine and Tyrosine Metabolism	32553	LC/MS Neg	100001510	2156	172.991	937-34-8	74426	67018	C02180	HMDB60015	C02180	139	phenol sulfate	Amino Acid	Phenylalanine and Tyrosine Metabolism	32553	LC/MS Neg	100001510	2156	172.991	937-34-8	74426	67018	C02180	HMDB60015	C02180	140	phenol sulfate	Amino Acid	Tyrosine Metabolism	32553	LC/MS Neg	100001510	2156	172.991	937-34-8	74426	C02180	134	phenol sulfate	Amino Acid	Phenylalanine and Tyrosine Metabolism	32553	LC/MS Neg	100001510
32562	1764	pregnen-diol disulfate*	Lipid	Steroid	32562	LC/MS Neg	100001993	3868	238.077							1981	pregnen-diol disulfate*	Lipid	Steroid	32562	LC/MS Neg	100001993	3868	238.077			NA				2502	pregnen-diol disulfate C21H34O8S2*	Lipid	Progestin Steroids	32562	LC/MS Neg	100001993	3868	238.077		NA		1881	pregnen-diol disulfate*	Lipid	Steroid	32562	LC/MS Neg	100001993
32578	NA	X - 11261			32578	LC/MS Pos Late	NA	870	286.201							NA	X - 11261			32578	LC/MS Pos Late	NA	870	286.201			NA				NA	X - 11261			32578	LC/MS Pos Late	NA	870	286.201		NA		NA	X - 11261			32578	LC/MS Pos Late	NA
32586	2663	bilirubin (E,E)*	Cofactors and Vitamins	Hemoglobin and Porphyrin Metabolism	32586	LC/MS Neg	100001950	4294	583.256	114-25-0	5315454	4474753				2911	bilirubin (E,E)*	Cofactors and Vitamins	Hemoglobin and Porphyrin Metabolism	32586	LC/MS Pos Late	100001950	1045	585.271	114-25-0	5315454	4474753				3461	bilirubin (E,E)*	Cofactors and Vitamins	Hemoglobin and Porphyrin Metabolism	32586	LC/MS Pos Late	100001950	1045	585.271	114-25-0	5315454		2797	bilirubin (E,E)*	Cofactors and Vitamins	Hemoglobin and Porphyrin Metabolism	32586	LC/MS Neg	100001950
32599	1898	glycocholenate sulfate*	Lipid	Secondary Bile Acid Metabolism	32599	LC/MS Neg	100001989	4750	254.623							2124	glycocholenate sulfate*	Lipid	Secondary Bile Acid Metabolism	32599	LC/MS Neg	100001989	4750	254.623			NA				2651	glycocholenate sulfate*	Lipid	Secondary Bile Acid Metabolism	32599	LC/MS Neg	100001989	4750	254.623		NA		2022	glycocholenate sulfate*	Lipid	Secondary Bile Acid Metabolism	32599	LC/MS Neg	100001989
32619	1765	pregn steroid monosulfate*	Lipid	Steroid	32619	LC/MS Neg	100002067	5000	397.205	1247-64-9		13465233				1982	pregn steroid monosulfate*	Lipid	Steroid	32619	LC/MS Neg	100002067	5000	397.205	1247-64-9		13465233				2503	pregn steroid monosulfate C21H34O5S*	Lipid	Progestin Steroids	32619	LC/MS Neg	100002067	5000	397.205	1247-64-9	NA		1882	pregn steroid monosulfate*	Lipid	Steroid	32619	LC/MS Neg	100002067
32620	1876	glycolithocholate sulfate*	Lipid	Secondary Bile Acid Metabolism	32620	LC/MS Neg	100001657	5011	255.631	15324-64-8	72222	65188	C11301	HMDB02639	C11301	2102	glycolithocholate sulfate*	Lipid	Secondary Bile Acid Metabolism	32620	LC/MS Neg	100001657	5011	255.631	15324-64-8	72222	65188	C11301	HMDB02639	C11301	2628	glycolithocholate sulfate*	Lipid	Secondary Bile Acid Metabolism	32620	LC/MS Neg	100001657	5011	255.631	15324-64-8	72222	C11301	2000	glycolithocholate sulfate*	Lipid	Secondary Bile Acid Metabolism	32620	LC/MS Neg	100001657
32698	NA	X - 11381			32698	LC/MS Pos Early	NA	2331	186.112							NA	X - 11381			46347	LC/MS Neg	NA	1118	184.098			NA				NA	X - 11381			46347	LC/MS Neg	NA	1118	184.098		NA		NA	X - 11381			32698	LC/MS Pos Early	NA
32807	1899	taurocholenate sulfate	Lipid	Secondary Bile Acid Metabolism	32807	LC/MS Neg	100001990	4750	279.614							2125	taurocholenate sulfate	Lipid	Secondary Bile Acid Metabolism	32807	LC/MS Neg	100001990	4750	279.614			NA				2652	taurocholenate sulfate	Lipid	Secondary Bile Acid Metabolism	32807	LC/MS Neg	100001990	4750	279.614		NA		2023	taurocholenate sulfate	Lipid	Secondary Bile Acid Metabolism	32807	LC/MS Neg	100001990
32815	1535	2-arachidonoyl-GPE (20:4)*	Lipid	Lysolipid	32815	LC/MS Neg	100001674	5793	500.278							1719	2-arachidonoyl-GPE (20:4)*	Lipid	Lysolipid	32815	LC/MS Neg	100001674	5793	500.278			NA				2083	2-arachidonoyl-GPE (20:4)*	Lipid	Lysophospholipid	32815	LC/MS Neg	100001674	5793	500.278		NA		1636	2-arachidonoyl-GPE (20:4)*	Lipid	Lysolipid	32815	LC/MS Neg	100001674
32827	1820	andro steroid monosulfate (1)*	Lipid	Steroid	32827	LC/MS Neg	100002152	3871	383.153				C04555	HMDB02759	C04555	2037	andro steroid monosulfate (1)*	Lipid	Steroid	32827	LC/MS Neg	100002152	3871	383.153			NA	C04555	HMDB02759	C04555	2581	andro steroid monosulfate C19H28O6S (1)*	Lipid	Androgenic Steroids	32827	LC/MS Neg	100002152	3871	383.153		NA	C04555	1937	andro steroid monosulfate (1)*	Lipid	Steroid	32827	LC/MS Neg	100002152
32857	NA	X - 11540			32857	LC/MS Pos Late	NA	1200	342.263							NA	X - 11540			32857	LC/MS Pos Late	NA	1200	342.263			NA				NA	X - 11540			32857	LC/MS Pos Late	NA	1200	342.263		NA		NA	X - 11540			32857	LC/MS Pos Late	NA
32980	1065	adrenate (22:4n6)	Lipid	Polyunsaturated Fatty Acid (n3 and n6)	32980	LC/MS Neg	100001193	5678	331.264	2091-25-0	5497181	4445971	C16527	HMDB02226	C16527	1114	adrenate (22:4n6)	Lipid	Polyunsaturated Fatty Acid (n3 and n6)	32980	LC/MS Neg	100001193	5678	331.264	2091-25-0	5497181	4445971	C16527	HMDB02226	C16527	1178	adrenate (22:4n6)	Lipid	Polyunsaturated Fatty Acid (n3 and n6)	32980	LC/MS Neg	100001193	5678	331.264	2091-25-0	5497181	C16527	1089	adrenate (22:4n6)	Lipid	Polyunsaturated Fatty Acid (n3 and n6)	32980	LC/MS Neg	100001193
33009	2984	homostachydrine*	Xenobiotics	Food Component/Plant	33009	LC/MS Pos Early	100001550	1750	158.118	1195-94-4	441447	390180	C08283	HMDB33433	C08283	3239	homostachydrine*	Xenobiotics	Food Component/Plant	33009	LC/MS Pos Early	100001550	1750	158.118	1195-94-4	441447	390180	C08283	HMDB33433	C08283	3824	homostachydrine*	Xenobiotics	Food Component/Plant	33009	LC/MS Pos Early	100001550	1750	158.118	1195-94-4	441447	C08283	3119	homostachydrine*	Xenobiotics	Food Component/Plant	33009	LC/MS Pos Early	100001550
33132	NA	X - 11787			33132	LC/MS Pos Early	NA	2319	148.097							NA	X - 11787			33132	LC/MS Pos Early	NA	2319	148.097			NA				NA	X - 11787			33132	LC/MS Pos Early	NA	2319	148.097		NA		NA	X - 11787			33132	LC/MS Pos Early	NA
33140	NA	X - 11795			33140	LC/MS Pos Early	NA	2556	148.097							NA	X - 11795			33140	LC/MS Pos Early	NA	2556	148.097			NA				NA	X - 11795			33140	LC/MS Pos Early	NA	2590	148.097		NA		NA	X - 11795			33140	LC/MS Pos Early	NA
33161	3182	2-methoxyacetaminophen glucuronide*	Xenobiotics	Drug	33161	LC/MS Neg	100001795	1633	356.099							3471	2-methoxyacetaminophen glucuronide*	Xenobiotics	Drug	33161	LC/MS Neg	100001795	1633	356.099			NA				4098	2-methoxyacetaminophen glucuronide*	Xenobiotics	Drug	33161	LC/MS Neg	100001795	1633	356.099		14367271		3327	2-methoxyacetaminophen glucuronide*	Xenobiotics	Drug	33161	LC/MS Neg	100001795
33173	3175	2-hydroxyacetaminophen sulfate*	Xenobiotics	Drug	33173	LC/MS Neg	100001791	1674	246.008							3463	2-hydroxyacetaminophen sulfate*	Xenobiotics	Drug	33173	LC/MS Neg	100001791	1674	246.008			NA				4090	2-hydroxyacetaminophen sulfate*	Xenobiotics	Drug	33173	LC/MS Neg	100001791	1674	246.008		86290013		3320	2-hydroxyacetaminophen sulfate*	Xenobiotics	Drug	33173	LC/MS Neg	100001791
33228	1505	1-arachidonoyl-GPC (20:4)*	Lipid	Lysolipid	33228	LC/MS Pos Late	100001551	1460	544.34			21403155	C05208	HMDB10395	C05208	1692	1-arachidonoyl-GPC (20:4n6)*	Lipid	Lysolipid	33228	LC/MS Pos Late	100001551	1460	544.34			21403155	C05208	HMDB10395	C05208	1963	1-arachidonoyl-GPC (20:4n6)*	Lipid	Lysophospholipid	33228	LC/MS Pos Late	100001551	1460	544.34		NA	C05208	1609	1-arachidonoyl-GPC (20:4n6)*	Lipid	Lysolipid	33228	LC/MS Pos Late	100001551
33230	1484	1-palmitoleoyl-GPC (16:1)*	Lipid	Lysolipid	33230	LC/MS Pos Late	100001511	1450	494.324		24779461	21403152		HMDB10383		1671	1-palmitoleoyl-GPC (16:1)*	Lipid	Lysolipid	33230	LC/MS Pos Late	100001511	1450	494.324		24779461	21403152		HMDB10383		1937	1-palmitoleoyl-GPC (16:1)*	Lipid	Lysophospholipid	33230	LC/MS Pos Late	100001511	1450	494.324		24779461		1588	1-palmitoleoyl-GPC (16:1)*	Lipid	Lysolipid	33230	LC/MS Pos Late	100001511
33364	404	gamma-glutamylthreonine*	Peptide	Gamma-glutamyl Amino Acid	33364	LC/MS Pos Early	100001314	1750	249.108	5652-48-2		21403107		HMDB29159		443	gamma-glutamylthreonine	Peptide	Gamma-glutamyl Amino Acid	33364	LC/MS Pos Early	100001314	1750	249.108	5652-48-2		21403107		HMDB29159		440	gamma-glutamylthreonine	Peptide	Gamma-glutamyl Amino Acid	33364	LC/MS Pos Early	100001314	1750	249.108	5652-48-2	76078708		427	gamma-glutamylthreonine*	Peptide	Gamma-glutamyl Amino Acid	33364	LC/MS Pos Early	100001314
33384	3183	salicyluric glucuronide*	Xenobiotics	Drug	33384	LC/MS Neg	100001332	1463	370.078			21403117				3472	salicyluric glucuronide*	Xenobiotics	Drug	33384	LC/MS Neg	100001332	1463	370.078			21403117				4099	salicyluric glucuronide*	Xenobiotics	Drug	33384	LC/MS Neg	100001332	1463	370.078		NA		3328	salicyluric glucuronide*	Xenobiotics	Drug	33384	LC/MS Neg	100001332
33387	1506	2-arachidonoyl-GPC (20:4)*	Lipid	Lysolipid	33387	LC/MS Neg	100001554	5965	618.341			21403158		HMDB61699		1693	2-arachidonoyl-GPC (20:4)*	Lipid	Lysolipid	33387	LC/MS Neg	100001554	5965	618.341			21403158		HMDB61699		2040	2-arachidonoyl-GPC (20:4)*	Lipid	Lysophospholipid	33387	LC/MS Neg	100001554	5965	618.341		NA		1610	2-arachidonoyl-GPC (20:4)*	Lipid	Lysolipid	33387	LC/MS Neg	100001554
33422	403	gamma-glutamylphenylalanine	Peptide	Gamma-glutamyl Amino Acid	33422	LC/MS Neg	100000491	1825	293.114	7432-24-8	111299	99868		HMDB00594		442	gamma-glutamylphenylalanine	Peptide	Gamma-glutamyl Amino Acid	33422	LC/MS Neg	100000491	1825	293.114	7432-24-8	111299	99868		HMDB00594		439	gamma-glutamylphenylalanine	Peptide	Gamma-glutamyl Amino Acid	33422	LC/MS Pos Early	100000491	2992	295.129	7432-24-8	111299		426	gamma-glutamylphenylalanine	Peptide	Gamma-glutamyl Amino Acid	33422	LC/MS Neg	100000491
33441	282	isobutyrylcarnitine	Amino Acid	Leucine, Isoleucine and Valine Metabolism	33441	LC/MS Pos Early	100001055	2810	232.154	25518-49-4	168379			HMDB00736		310	isobutyrylcarnitine	Amino Acid	Leucine, Isoleucine and Valine Metabolism	33441	LC/MS Pos Early	100001055	2810	232.154	25518-49-4	168379	NA		HMDB00736		304	isobutyrylcarnitine (C4)	Amino Acid	Leucine, Isoleucine and Valine Metabolism	33441	LC/MS Pos Early	100001055	2810	232.154	25518-49-4	168379		299	isobutyrylcarnitine	Amino Acid	Leucine, Isoleucine and Valine Metabolism	33441	LC/MS Pos Early	100001055
33442	2537	pseudouridine	Nucleotide	Pyrimidine Metabolism, Uracil containing	33442	LC/MS Pos Early	821	800	245.077	1445-07-4	15047	21403010	C02067	HMDB00767	C02067	2781	pseudouridine	Nucleotide	Pyrimidine Metabolism, Uracil containing	33442	LC/MS Polar	821	1929.3	243.062	1445-07-4	15047	21403010	C02067	HMDB00767	C02067	3319	pseudouridine	Nucleotide	Pyrimidine Metabolism, Uracil containing	33442	LC/MS Neg	821	1100	243.062	1445-07-4	15047	C02067	2670	pseudouridine	Nucleotide	Pyrimidine Metabolism, Uracil containing	33442	LC/MS Polar	821
33447	1020	palmitoleate (16:1n7)	Lipid	Long Chain Fatty Acid	33447	LC/MS Neg	452	5475	253.217	373-49-9	445638	393216	C08362	HMDB03229	C08362	1068	palmitoleate (16:1n7)	Lipid	Long Chain Fatty Acid	33447	LC/MS Neg	452	5475	253.217	373-49-9	445638	393216	C08362	HMDB03229	C08362	1127	palmitoleate (16:1n7)	Lipid	Long Chain Fatty Acid	33447	LC/MS Neg	452	5475	253.217	373-49-9	445638	C08362	1044	palmitoleate (16:1n7)	Lipid	Long Chain Fatty Acid	33447	LC/MS Neg	452
33587	1038	eicosenoate (20:1)	Lipid	Long Chain Fatty Acid	33587	LC/MS Neg	100001335	5950	309.28		5282768	4445895		HMDB02231		1086	eicosenoate (20:1)	Lipid	Long Chain Fatty Acid	33587	LC/MS Neg	100001335	5950	309.28		5282768	4445895		HMDB02231		1148	eicosenoate (20:1)	Lipid	Long Chain Fatty Acid	33587	LC/MS Neg	100001335	5950	309.28		5282768	C16526	1062	eicosenoate (20:1)	Lipid	Long Chain Fatty Acid	33587	LC/MS Neg	100001335
33821	1503	1-eicosatrienoyl-GPC (20:3)*	Lipid	Lysolipid	33821	LC/MS Pos Late	100001552	1520	546.355			21403156		HMDB10394		1690	1-dihomo-linolenoyl-GPC (20:3n3 or 6)*	Lipid	Lysolipid	33821	LC/MS Pos Late	100001552	1520	546.355			21403156		HMDB10394		2037	1-dihomo-linolenoyl-GPC (20:3n3 or 6)*	Lipid	Lysophospholipid	33821	LC/MS Pos Late	100001552	1520	546.355		NA		1607	1-dihomo-linolenoyl-GPC (20:3n3 or 6)*	Lipid	Lysolipid	33821	LC/MS Pos Late	100001552
33822	1512	1-docosahexaenoyl-GPC (22:6)*	Lipid	Lysolipid	33822	LC/MS Pos Late	100001566	1455	568.34			21403169		HMDB10404		1700	1-docosahexaenoyl-GPC (22:6)*	Lipid	Lysolipid	33822	LC/MS Pos Late	100001566	1455	568.34			21403169		HMDB10404		2051	1-docosahexaenoyl-GPC (22:6)*	Lipid	Lysophospholipid	33822	LC/MS Pos Late	100001566	1455	568.34		NA		1617	1-docosahexaenoyl-GPC (22:6)*	Lipid	Lysolipid	33822	LC/MS Pos Late	100001566
33871	1498	1-dihomo-linoleoyl-GPC (20:2)*	Lipid	Lysolipid	33871	LC/MS Pos Late	100001553	1577	548.371			21403157		HMDB10392		1685	1-dihomo-linoleoyl-GPC (20:2)*	Lipid	Lysolipid	33871	LC/MS Pos Late	100001553	1577	548.371			21403157		HMDB10392		2036	1-dihomo-linoleoyl-GPC (20:2)*	Lipid	Lysophospholipid	33871	LC/MS Pos Late	100001553	1577	548.371		NA		1602	1-dihomo-linoleoyl-GPC (20:2)*	Lipid	Lysolipid	33871	LC/MS Pos Late	100001553
33904	NA	X - 12459			33904	LC/MS Pos Late	NA	1060	302.232							NA	NA	NA	NA	NA	NA	NA	NA	NA	NA	NA	NA	NA	NA	NA	NA	X - 12459			33904	LC/MS Pos Late	NA	1060	302.232		NA		NA	X - 12459			33904	LC/MS Pos Late	NA
33934	401	gamma-glutamyl-epsilon-lysine	Peptide	Gamma-glutamyl Amino Acid	33934	LC/MS Pos Early	100001262	2717	276.155	17105-15-6	65254;14284565	58747		HMDB03869		440	gamma-glutamyl-epsilon-lysine	Peptide	Gamma-glutamyl Amino Acid	33934	LC/MS Pos Early	100001262	2717	276.155	17105-15-6	7015684;7015685	5378717		HMDB03869		437	gamma-glutamyl-epsilon-lysine	Peptide	Gamma-glutamyl Amino Acid	33934	LC/MS Pos Early	100001262	2717	276.155	17105-15-6	7015685		424	gamma-glutamyl-epsilon-lysine	Peptide	Gamma-glutamyl Amino Acid	33934	LC/MS Pos Early	100001262
33935	NA	NA	NA	NA	NA	NA	NA	NA	NA	NA	NA	NA	NA	NA	NA	3291	piperine	Xenobiotics	Food Component/Plant	33935	LC/MS Pos Late	100001267	1168	286.144	94-62-2	638024	553590	C03882	HMDB29377	C03882	3879	piperine	Xenobiotics	Food Component/Plant	33935	LC/MS Pos Late	100001267	1168	286.144	94-62-2	638024	C03882	3171	piperine	Xenobiotics	Food Component/Plant	33935	LC/MS Pos Late	100001267
33936	1236	octanoylcarnitine	Lipid	Fatty Acid Metabolism(Acyl Carnitine)	33936	LC/MS Pos Late	100001247	950	288.217	3671-77-0	123701	110274	C02838	HMDB00791	C02838	1290	octanoylcarnitine	Lipid	Fatty Acid Metabolism(Acyl Carnitine)	33936	LC/MS Pos Late	100001247	950	288.217	3671-77-0	123701	110274	C02838	HMDB00791	C02838	1351	octanoylcarnitine (C8)	Lipid	Fatty Acid Metabolism(Acyl Carnitine)	33936	LC/MS Pos Late	100001247	950	288.217	3671-77-0	123701	C02838	1261	octanoylcarnitine	Lipid	Fatty Acid Metabolism(Acyl Carnitine)	33936	LC/MS Pos Late	100001247
33937	256	alpha-hydroxyisovalerate	Amino Acid	Leucine, Isoleucine and Valine Metabolism	33937	LC/MS Neg	100001300	1126	117.056	600-37-3	99823	90190		HMDB00407		283	alpha-hydroxyisovalerate	Amino Acid	Leucine, Isoleucine and Valine Metabolism	33937	LC/MS Neg	100001300	1126	117.056	600-37-3	99823	90190		HMDB00407		282	alpha-hydroxyisovalerate	Amino Acid	Leucine, Isoleucine and Valine Metabolism	46537	LC/MS Polar	100001300	1052	117.056	600-37-3	99823		273	alpha-hydroxyisovalerate	Amino Acid	Leucine, Isoleucine and Valine Metabolism	33937	LC/MS Neg	100001300
33939	15	N-acetylthreonine	Amino Acid	Glycine, Serine and Threonine Metabolism	33939	LC/MS Neg	100001274	821.6	160.062	17093-74-2	152204	3841173	C01118		C01118	15	N-acetylthreonine	Amino Acid	Glycine, Serine and Threonine Metabolism	33939	LC/MS Neg	100001274	821.6	160.061	17093-74-2	152204	3841173				17	N-acetylthreonine	Amino Acid	Glycine, Serine and Threonine Metabolism	33939	LC/MS Neg	100001274	821.6	160.061	17093-74-2	152204		15	N-acetylthreonine	Amino Acid	Glycine, Serine and Threonine Metabolism	33939	LC/MS Neg	100001274
33941	1238	decanoylcarnitine	Lipid	Fatty Acid Metabolism(Acyl Carnitine)	33941	LC/MS Pos Late	100001251	1115	316.248	1492-27-9	10245190	8420677		HMDB00651		1292	decanoylcarnitine	Lipid	Fatty Acid Metabolism(Acyl Carnitine)	33941	LC/MS Pos Late	100001251	1130	316.248	1492-27-9	10245190	8420677		HMDB00651		1353	decanoylcarnitine (C10)	Lipid	Fatty Acid Metabolism(Acyl Carnitine)	33941	LC/MS Pos Late	100001251	1130	316.248	1492-27-9	10245190		1263	decanoylcarnitine	Lipid	Fatty Acid Metabolism(Acyl Carnitine)	33941	LC/MS Pos Late	100001251
33946	54	N-acetylhistidine	Amino Acid	Histidine Metabolism	33946	LC/MS Pos Early	100001293	2065	198.087	39145-52-3	75619	68142	C02997	HMDB32055	C02997	59	N-acetylhistidine	Amino Acid	Histidine Metabolism	33946	LC/MS Pos Early	100001293	2065	198.087	39145-52-3	75619	68142	C02997	HMDB32055	C02997	65	N-acetylhistidine	Amino Acid	Histidine Metabolism	33946	LC/MS Pos Early	100001293	2065	198.087	39145-52-3	75619	C02997	56	N-acetylhistidine	Amino Acid	Histidine Metabolism	33946	LC/MS Pos Early	100001293
33949	397	gamma-glutamylglycine	Peptide	Gamma-glutamyl Amino Acid	33949	LC/MS Pos Early	100001294	1535	205.082	1948-29-4	165527	145071		HMDB11667		436	gamma-glutamylglycine	Peptide	Gamma-glutamyl Amino Acid	33949	LC/MS Pos Early	100001294	1535	205.082	1948-29-4	165527	145071		HMDB11667		432	gamma-glutamylglycine	Peptide	Gamma-glutamyl Amino Acid	33949	LC/MS Pos Early	100001294	1535	205.082	1948-29-4	165527		420	gamma-glutamylglycine	Peptide	Gamma-glutamyl Amino Acid	33949	LC/MS Pos Early	100001294
33950	99	N-acetylphenylalanine	Amino Acid	Phenylalanine and Tyrosine Metabolism	33950	LC/MS Neg	100001256	2597	206.082	2018-61-3	74839	67404	C03519	HMDB00512	C03519	109	N-acetylphenylalanine	Amino Acid	Phenylalanine and Tyrosine Metabolism	33950	LC/MS Neg	100001256	2597	206.082	2018-61-3	74839	67404	C03519	HMDB00512	C03519	110	N-acetylphenylalanine	Amino Acid	Phenylalanine Metabolism	33950	LC/MS Neg	100001256	2597	206.082	2018-61-3	74839	C03519	106	N-acetylphenylalanine	Amino Acid	Phenylalanine and Tyrosine Metabolism	33950	LC/MS Neg	100001256
33952	1242	myristoylcarnitine	Lipid	Fatty Acid Metabolism(Acyl Carnitine)	33952	LC/MS Pos Late	100001270	1350	372.311	18822-89-4	53477791	4932274		HMDB05066		1296	myristoylcarnitine	Lipid	Fatty Acid Metabolism(Acyl Carnitine)	33952	LC/MS Pos Late	100001270	1350	372.311	18822-89-4	53477791	4932274		HMDB05066		1357	myristoylcarnitine (C14)	Lipid	Fatty Acid Metabolism(Acyl Carnitine)	33952	LC/MS Pos Late	100001270	1350	372.311	18822-89-4	6426854		1267	myristoylcarnitine	Lipid	Fatty Acid Metabolism(Acyl Carnitine)	33952	LC/MS Pos Late	100001270
33953	NA	NA	NA	NA	NA	NA	NA	NA	NA	NA	NA	NA	NA	NA	NA	375	N-acetylarginine	Amino Acid	Urea cycle; Arginine and Proline Metabolism	33953	LC/MS Pos Early	100001266	2245	217.13	155-84-0	67427	60752	C02562	HMDB04620	C02562	361	N-acetylarginine	Amino Acid	Urea cycle; Arginine and Proline Metabolism	33953	LC/MS Pos Early	100001266	2245	217.13	155-84-0	67427	C02562	359	N-acetylarginine	Amino Acid	Urea cycle; Arginine and Proline Metabolism	33953	LC/MS Pos Early	100001266
33955	1482	1-palmitoyl-GPC (16:0)	Lipid	Lysolipid	33955	LC/MS Pos Late	100001263	1525	496.34	17364-16-8	86554	78064		HMDB10382		1668	1-palmitoyl-GPC (16:0)	Lipid	Lysolipid	33955	LC/MS Pos Late	100001263	1525	496.34	17364-16-8	86554	78064		HMDB10382		1935	1-palmitoyl-GPC (16:0)	Lipid	Lysophospholipid	33955	LC/MS Pos Late	100001263	1525	496.34	17364-16-8	86554		1586	1-palmitoyl-GPC (16:0)	Lipid	Lysolipid	33955	LC/MS Pos Late	100001263
33959	194	N-acetyltryptophan	Amino Acid	Tryptophan Metabolism	33959	LC/MS Neg	100001254	2630	245.093	1218-34-4	700653	610602	C03137	HMDB13713	C03137	218	N-acetyltryptophan	Amino Acid	Tryptophan Metabolism	33959	LC/MS Pos Early	100001254	2640	247.108	1218-34-4	700653	610602	C03137	HMDB13713	C03137	198	N-acetyltryptophan	Amino Acid	Tryptophan Metabolism	33959	LC/MS Pos Early	100001254	2640	247.108	1218-34-4	700653	C03137	209	N-acetyltryptophan	Amino Acid	Tryptophan Metabolism	33959	LC/MS Neg	100001254
33961	1488	1-stearoyl-GPC (18:0)	Lipid	Lysolipid	33961	LC/MS Pos Late	100001271	1606	524.371	19420-57-6	497299	435389		HMDB10384		1675	1-stearoyl-GPC (18:0)	Lipid	Lysolipid	33961	LC/MS Pos Late	100001271	1606	524.371	19420-57-6	497299	435389		HMDB10384		1942	1-stearoyl-GPC (18:0)	Lipid	Lysophospholipid	33961	LC/MS Pos Late	100001271	1606	524.371	19420-57-6	497299		1592	1-stearoyl-GPC (18:0)	Lipid	Lysolipid	33961	LC/MS Pos Late	100001271
33967	268	N-acetylisoleucine	Amino Acid	Leucine, Isoleucine and Valine Metabolism	33967	LC/MS Neg	100001276	2325	172.098	3077-46-1	2802421	2081100				295	N-acetylisoleucine	Amino Acid	Leucine, Isoleucine and Valine Metabolism	33967	LC/MS Neg	100001276	2325	172.098	3077-46-1	2802421	2081100				NA	NA	NA	NA	NA	NA	NA	NA	NA	NA	NA	NA	285	N-acetylisoleucine	Amino Acid	Leucine, Isoleucine and Valine Metabolism	33967	LC/MS Neg	100001276
33968	1014	5-dodecenoate (12:1n7)	Lipid	Medium Chain Fatty Acid	33968	LC/MS Neg	100001232	5224	197.155	2430-94-6	5312378	4471803		HMDB00529		1062	5-dodecenoate (12:1n7)	Lipid	Medium Chain Fatty Acid	33968	LC/MS Neg	100001232	5224	197.155	2430-94-6	5312378	4471803		HMDB00529		1119	5-dodecenoate (12:1n7)	Lipid	Medium Chain Fatty Acid	33968	LC/MS Neg	100001232	5224	197.155	2430-94-6	5312378		1038	5-dodecenoate (12:1n7)	Lipid	Medium Chain Fatty Acid	33968	LC/MS Neg	100001232
33969	1052	stearidonate (18:4n3)	Lipid	Polyunsaturated Fatty Acid (n3 and n6)	33969	LC/MS Neg	100001229	5395	275.202	111174-40-4	5312508	4471933	C16300	HMDB06547	C16300	1101	stearidonate (18:4n3)	Lipid	Polyunsaturated Fatty Acid (n3 and n6)	33969	LC/MS Neg	100001229	5395	275.202	111174-40-4	5312508	4471933	C16300	HMDB06547	C16300	1164	stearidonate (18:4n3)	Lipid	Polyunsaturated Fatty Acid (n3 and n6)	33969	LC/MS Neg	100001229	5395	275.202	111174-40-4	5312508	C16300	1076	stearidonate (18:4n3)	Lipid	Polyunsaturated Fatty Acid (n3 and n6)	33969	LC/MS Neg	100001229
33971	1023	10-heptadecenoate (17:1n7)	Lipid	Long Chain Fatty Acid	33971	LC/MS Neg	100001278	5555	267.233	29743-97-3	5312435	4471860		HMDB60038		1071	10-heptadecenoate (17:1n7)	Lipid	Long Chain Fatty Acid	33971	LC/MS Neg	100001278	5555	267.233	29743-97-3	5312435	4471860		HMDB60038		1130	10-heptadecenoate (17:1n7)	Lipid	Long Chain Fatty Acid	33971	LC/MS Neg	100001278	5555	267.233	29743-97-3	5312435		1047	10-heptadecenoate (17:1n7)	Lipid	Long Chain Fatty Acid	33971	LC/MS Neg	100001278
33972	1033	10-nonadecenoate (19:1n9)	Lipid	Long Chain Fatty Acid	33972	LC/MS Neg	100001277	5780	295.264	73033-09-7	5312513	4471938		HMDB13622		1081	10-nonadecenoate (19:1n9)	Lipid	Long Chain Fatty Acid	33972	LC/MS Neg	100001277	5780	295.264	73033-09-7	5312513	4471938		HMDB13622		1142	10-nonadecenoate (19:1n9)	Lipid	Long Chain Fatty Acid	33972	LC/MS Neg	100001277	5780	295.264	73033-09-7	5312513		1057	10-nonadecenoate (19:1n9)	Lipid	Long Chain Fatty Acid	33972	LC/MS Neg	100001277
33973	1787	epiandrosterone sulfate	Lipid	Steroid	33973	LC/MS Neg	100001287	4855	369.174	22229-22-7		21403101	C07635	HMDB00365	C07635	2004	epiandrosterone sulfate	Lipid	Steroid	33973	LC/MS Neg	100001287	4855	369.174	22229-22-7		21403101	C07635	HMDB00365	C07635	2535	epiandrosterone sulfate	Lipid	Androgenic Steroids	33973	LC/MS Neg	100001287	4855	369.174	22229-22-7	9929317		1904	epiandrosterone sulfate	Lipid	Steroid	33973	LC/MS Neg	100001287
33983	NA	NA	NA	NA	NA	NA	NA	NA	NA	NA	NA	NA	NA	NA	NA	2086	tauro-beta-muricholate	Lipid	Primary Bile Acid Metabolism	33983	LC/MS Neg	100001250	4774	514.284	25696-60-0	168408	147312		HMDB00932		2612	tauro-beta-muricholate	Lipid	Primary Bile Acid Metabolism	33983	LC/MS Neg	100001250	4774	514.284	25696-60-0	168408		1984	tauro-beta-muricholate	Lipid	Primary Bile Acid Metabolism	33983	LC/MS Neg	100001250
34035	1061	linolenate [alpha or gamma; (18:3n3 or 6)]	Lipid	Polyunsaturated Fatty Acid (n3 and n6)	34035	LC/MS Neg	100001337	5450	277.217		5280934	4444437	C06426	HMDB03073	C06426	1110	linolenate [alpha or gamma; (18:3n3 or 6)]	Lipid	Polyunsaturated Fatty Acid (n3 and n6)	34035	LC/MS Neg	100001337	5450	277.217		5280934	4444437	C06426	HMDB03073	C06426	1174	linolenate [alpha or gamma; (18:3n3 or 6)]	Lipid	Polyunsaturated Fatty Acid (n3 and n6)	34035	LC/MS Neg	100001337	5450	277.217		5280934	C06426	1085	linolenate [alpha or gamma; (18:3n3 or 6)]	Lipid	Polyunsaturated Fatty Acid (n3 and n6)	34035	LC/MS Neg	100001337
34093	NA	NA	NA	NA	NA	NA	NA	NA	NA	NA	NA	NA	NA	NA	NA	2114	hyocholate	Lipid	Secondary Bile Acid Metabolism	34093	LC/MS Neg	100001279	5046	407.28	547-75-1	92805	21403098	C17649	HMDB00760	C17649	NA	NA	NA	NA	NA	NA	NA	NA	NA	NA	NA	NA	2012	hyocholate	Lipid	Secondary Bile Acid Metabolism	34093	LC/MS Neg	100001279
34214	1555	1-arachidonoyl-GPI (20:4)*	Lipid	Lysolipid	34214	LC/MS Neg	100001654	5482	619.289					HMDB61690		1739	1-arachidonoyl-GPI (20:4)*	Lipid	Lysolipid	34214	LC/MS Neg	100001654	5482	619.289			NA		HMDB61690		2026	1-arachidonoyl-GPI (20:4)*	Lipid	Lysophospholipid	34214	LC/MS Neg	100001654	5482	619.289		NA		1656	1-arachidonoyl-GPI (20:4)*	Lipid	Lysolipid	34214	LC/MS Neg	100001654
34365	3177	3-(cystein-S-yl)acetaminophen*	Xenobiotics	Drug	34365	LC/MS Pos Early	100001797	2420	271.075		5233914	4403253				3465	3-(cystein-S-yl)acetaminophen*	Xenobiotics	Drug	34365	LC/MS Pos Early	100001797	2420	271.075		5233914	4403253				4092	3-(cystein-S-yl)acetaminophen*	Xenobiotics	Drug	34365	LC/MS Pos Early	100001797	2420	271.075		5233914		3322	3-(cystein-S-yl)acetaminophen*	Xenobiotics	Drug	34365	LC/MS Pos Early	100001797
34384	3068	stachydrine	Xenobiotics	Food Component/Plant	34384	LC/MS Pos Early	100001296	1440	144.102	4136-37-2	115244	103115	C10172	HMDB04827	C10172	3324	stachydrine	Xenobiotics	Food Component/Plant	34384	LC/MS Pos Early	100001296	1440	144.102	4136-37-2	115244	103115	C10172	HMDB04827	C10172	3914	stachydrine	Xenobiotics	Food Component/Plant	34384	LC/MS Pos Early	100001296	1440	144.102	4136-37-2	115244	C10172	3203	stachydrine	Xenobiotics	Food Component/Plant	34384	LC/MS Pos Early	100001296
34389	2764	1-methylxanthine	Xenobiotics	Xanthine Metabolism	34389	LC/MS Neg	100001405	1568.8	165.042	6136-37-4	80220	72464	C16358	HMDB10738	C16358	3014	1-methylxanthine	Xenobiotics	Xanthine Metabolism	34389	LC/MS Neg	100001405	1568.8	165.042	6136-37-4	80220	72464	C16358	HMDB10738	C16358	3588	1-methylxanthine	Xenobiotics	Xanthine Metabolism	34389	LC/MS Neg	100001405	1568.8	165.042	6136-37-4	80220	C16358	2898	1-methylxanthine	Xenobiotics	Xanthine Metabolism	34389	LC/MS Neg	100001405
34390	2766	7-methylxanthine	Xenobiotics	Xanthine Metabolism	34390	LC/MS Pos Early	100001396	1350	167.056	552-62-5	68374	61660	C16353	HMDB01991	C16353	3016	7-methylxanthine	Xenobiotics	Xanthine Metabolism	34390	LC/MS Pos Early	100001396	1350	167.056	552-62-5	68374	61660	C16353	HMDB01991	C16353	3590	7-methylxanthine	Xenobiotics	Xanthine Metabolism	34390	LC/MS Pos Early	100001396	1350	167.056	552-62-5	68374	C16353	2900	7-methylxanthine	Xenobiotics	Xanthine Metabolism	34390	LC/MS Pos Early	100001396
34395	2758	1-methylurate	Xenobiotics	Xanthine Metabolism	34395	LC/MS Pos Early	100001400	1461	183.051	708-79-2	69726	62926	C16359	HMDB03099	C16359	3008	1-methylurate	Xenobiotics	Xanthine Metabolism	34395	LC/MS Pos Early	100001400	1461	183.051	708-79-2	69726	62926	C16359	HMDB03099	C16359	3582	1-methylurate	Xenobiotics	Xanthine Metabolism	34395	LC/MS Pos Early	100001400	1461	183.051	708-79-2	69726	C16359	2892	1-methylurate	Xenobiotics	Xanthine Metabolism	34395	LC/MS Pos Early	100001400
34396	1421	choline phosphate	Lipid	Phospholipid Metabolism	34396	LC/MS Pos Early	267	700	184.073	72556-74-2	1014	119298	C00588	HMDB01565	C00588	1498	choline phosphate	Lipid	Phospholipid Metabolism	34396	LC/MS Pos Early	267	700	184.073	72556-74-2	1014	119298	C00588	HMDB01565	C00588	1619	choline phosphate	Lipid	Phospholipid Metabolism	34396	LC/MS Pos Early	267	700	184.073	72556-74-2	1014	C00588	1457	choline phosphate	Lipid	Phospholipid Metabolism	34396	LC/MS Pos Early	267
34397	1627	1-arachidonylglycerol (20:4)	Lipid	Monoacylglycerol	34397	LC/MS Neg	100001433	6450	303.233	35474-99-8	5282281	4445452	C13857	HMDB11572	C13857	1821	1-arachidonylglycerol (20:4)	Lipid	Monoacylglycerol	34397	LC/MS Neg	100001433	6450	303.233	35474-99-8	5282281	4445452	C13857	HMDB11572	C13857	2175	1-arachidonylglycerol (20:4)	Lipid	Monoacylglycerol	34397	LC/MS Neg	100001433	6250	303.233	35474-99-8	5282281	C13857	1731	1-arachidonylglycerol (20:4)	Lipid	Monoacylglycerol	34397	LC/MS Neg	100001433
34399	2762	3,7-dimethylurate	Xenobiotics	Xanthine Metabolism	34399	LC/MS Neg	100001398	1418.2	195.052	13087-49-5	83126	74994	C16360	HMDB01982	C16360	3012	3,7-dimethylurate	Xenobiotics	Xanthine Metabolism	34399	LC/MS Neg	100001398	1418.2	195.052	13087-49-5	83126	74994	C16360	HMDB01982	C16360	3586	3,7-dimethylurate	Xenobiotics	Xanthine Metabolism	34399	LC/MS Neg	100001398	1418.2	195.052	13087-49-5	83126	C16360	2896	3,7-dimethylurate	Xenobiotics	Xanthine Metabolism	34399	LC/MS Neg	100001398
34400	2761	1,7-dimethylurate	Xenobiotics	Xanthine Metabolism	34400	LC/MS Neg	100001399	1578.6	195.052	33868-03-0	91611	82720	C16356	HMDB11103	C16356	3011	1,7-dimethylurate	Xenobiotics	Xanthine Metabolism	34400	LC/MS Neg	100001399	1578.6	195.052	33868-03-0	91611	82720	C16356	HMDB11103	C16356	3585	1,7-dimethylurate	Xenobiotics	Xanthine Metabolism	34400	LC/MS Neg	100001399	1578.6	195.052	33868-03-0	91611	C16356	2895	1,7-dimethylurate	Xenobiotics	Xanthine Metabolism	34400	LC/MS Neg	100001399
34401	2768	5-acetylamino-6-formylamino-3-methyluracil	Xenobiotics	Xanthine Metabolism	34401	LC/MS Polar	100001402	1424	225.063	85438-96-6	108214	97287	C16365	HMDB11105	C16365	3018	5-acetylamino-6-formylamino-3-methyluracil	Xenobiotics	Xanthine Metabolism	34401	LC/MS Polar	100001402	1424	225.063	85438-96-6	108214	97287	C16365	HMDB11105	C16365	3592	5-acetylamino-6-formylamino-3-methyluracil	Xenobiotics	Xanthine Metabolism	34401	LC/MS Polar	100001402	1424	225.063	85438-96-6	108214	C16365	2902	5-acetylamino-6-formylamino-3-methyluracil	Xenobiotics	Xanthine Metabolism	34401	LC/MS Polar	100001402
34404	2763	1,3,7-trimethylurate	Xenobiotics	Xanthine Metabolism	34404	LC/MS Neg	100001397	1985	209.068	5415-44-1	79437	71754	C16361	HMDB02123	C16361	3013	1,3,7-trimethylurate	Xenobiotics	Xanthine Metabolism	34404	LC/MS Neg	100001397	1985	209.068	5415-44-1	79437	71754	C16361	HMDB02123	C16361	3587	1,3,7-trimethylurate	Xenobiotics	Xanthine Metabolism	34404	LC/MS Neg	100001397	1985	209.068	5415-44-1	79437	C16361	2897	1,3,7-trimethylurate	Xenobiotics	Xanthine Metabolism	34404	LC/MS Neg	100001397
34407	245	isovalerylcarnitine	Amino Acid	Leucine, Isoleucine and Valine Metabolism	34407	LC/MS Pos Early	100001393	3085	246.17	31023-24-2	6426851	4932271		HMDB00688		273	isovalerylcarnitine	Amino Acid	Leucine, Isoleucine and Valine Metabolism	34407	LC/MS Pos Early	100001393	3085	246.17	31023-24-2	6426851	4932271		HMDB00688		255	isovalerylcarnitine (C5)	Amino Acid	Leucine, Isoleucine and Valine Metabolism	34407	LC/MS Pos Early	100001393	3085	246.17	31023-24-2	6426851		262	isovalerylcarnitine	Amino Acid	Leucine, Isoleucine and Valine Metabolism	34407	LC/MS Pos Early	100001393
34409	1245	stearoylcarnitine	Lipid	Fatty Acid Metabolism(Acyl Carnitine)	34409	LC/MS Pos Late	100001391	1485	428.373	18822-91-8	6426855	21233653		HMDB00848		1300	stearoylcarnitine	Lipid	Fatty Acid Metabolism(Acyl Carnitine)	34409	LC/MS Pos Late	100001391	1485	428.373	18822-91-8	6426855	21233653		HMDB00848		1361	stearoylcarnitine (C18)	Lipid	Fatty Acid Metabolism(Acyl Carnitine)	34409	LC/MS Pos Late	100001391	1485	428.373	18822-91-8	6426855		1270	stearoylcarnitine	Lipid	Fatty Acid Metabolism(Acyl Carnitine)	34409	LC/MS Pos Late	100001391
34419	1493	1-linoleoyl-GPC (18:2)	Lipid	Lysolipid	34419	LC/MS Pos Late	100001395	1465	520.34		11988421	10160888	C04100	HMDB10386	C04100	1680	1-linoleoyl-GPC (18:2)	Lipid	Lysolipid	34419	LC/MS Pos Late	100001395	1465	520.34		11988421	10160888	C04100	HMDB10386	C04100	1947	1-linoleoyl-GPC (18:2)	Lipid	Lysophospholipid	34419	LC/MS Pos Late	100001395	1465	520.34		11988421	C04100	1597	1-linoleoyl-GPC (18:2)	Lipid	Lysolipid	34419	LC/MS Pos Late	100001395
34424	2767	5-acetylamino-6-amino-3-methyluracil	Xenobiotics	Xanthine Metabolism	34424	LC/MS Polar	100001403	1710	197.068	19893-78-8	88299	79659	C16366	HMDB04400	C16366	3017	5-acetylamino-6-amino-3-methyluracil	Xenobiotics	Xanthine Metabolism	34424	LC/MS Polar	100001403	1710	197.068	19893-78-8	88299	79659	C16366	HMDB04400	C16366	3591	5-acetylamino-6-amino-3-methyluracil	Xenobiotics	Xanthine Metabolism	34424	LC/MS Polar	100001403	1710	197.068	1196153-01-1	88299	C16366	2901	5-acetylamino-6-amino-3-methyluracil	Xenobiotics	Xanthine Metabolism	34424	LC/MS Polar	100001403
34428	1563	1-palmitoyl-GPA (16:0)	Lipid	Lysolipid	34428	LC/MS Neg	100001445	5600	409.236	17618-08-5	6419701	4925335	C04036	HMDB00327	C04036	1747	1-palmitoyl-GPA (16:0)	Lipid	Lysolipid	34428	LC/MS Neg	100001445	5600	409.236	17618-08-5	6419701	4925335	C04036	HMDB00327	C04036	1922	1-palmitoyl-GPA (16:0)	Lipid	Lysophospholipid	34428	LC/MS Neg	100001445	5600	409.236	17618-08-5	6419701	C04036	1664	1-palmitoyl-GPA (16:0)	Lipid	Lysolipid	34428	LC/MS Neg	100001445
34445	1654	sphingosine 1-phosphate	Lipid	Sphingolipid Metabolism	34445	LC/MS Polar	100000626	1850	378.241	26993-30-6	5283560	4446673	C06124	HMDB00277	C06124	1863	sphingosine 1-phosphate	Lipid	Sphingolipid Metabolism	34445	LC/MS Pos Late	100000626	1375	380.256	26993-30-6	5283560	4446673	C06124	HMDB00277	C06124	2307	sphingosine 1-phosphate	Lipid	Sphingolipid Metabolism	34445	LC/MS Pos Late	100000626	1375	380.256	26993-30-6	5283560	C06124	1765	sphingosine 1-phosphate	Lipid	Sphingolipid Metabolism	34445	LC/MS Pos Late	100000626
34457	399	gamma-glutamylisoleucine*	Peptide	Gamma-glutamyl Amino Acid	34457	LC/MS Neg	100001485	1585	259.13		14253342	21403145		HMDB11170		438	gamma-glutamylisoleucine*	Peptide	Gamma-glutamyl Amino Acid	34456	LC/MS Pos Early	100001485	2940	261.144		14253342	21403145		HMDB11170		434	gamma-glutamylisoleucine*	Peptide	Gamma-glutamyl Amino Acid	34456	LC/MS Pos Early	100001485	2940	261.144		14253342		422	gamma-glutamylisoleucine*	Peptide	Gamma-glutamyl Amino Acid	34457	LC/MS Neg	100001485
34534	1241	laurylcarnitine	Lipid	Fatty Acid Metabolism(Acyl Carnitine)	34534	LC/MS Pos Late	100001392	1235	344.28	25518-54-1	10427569	8602997		HMDB02250		1295	laurylcarnitine	Lipid	Fatty Acid Metabolism(Acyl Carnitine)	34534	LC/MS Pos Late	100001392	1235	344.279	25518-54-1	10427569	8602997		HMDB02250		1356	laurylcarnitine (C12)	Lipid	Fatty Acid Metabolism(Acyl Carnitine)	34534	LC/MS Pos Late	100001392	1235	344.279	25518-54-1	10427569		1266	laurylcarnitine	Lipid	Fatty Acid Metabolism(Acyl Carnitine)	34534	LC/MS Pos Late	100001392
35107	244	isovalerylglycine	Amino Acid	Leucine, Isoleucine and Valine Metabolism	35107	LC/MS Neg	100001452	1950	158.082	16284-60-9	546304	475516		HMDB00678		272	isovalerylglycine	Amino Acid	Leucine, Isoleucine and Valine Metabolism	35107	LC/MS Neg	100001452	1950	158.082	16284-60-9	546304	475516		HMDB00678		254	isovalerylglycine	Amino Acid	Leucine, Isoleucine and Valine Metabolism	35107	LC/MS Neg	100001452	1950	158.082	16284-60-9	546304		261	isovalerylglycine	Amino Acid	Leucine, Isoleucine and Valine Metabolism	35107	LC/MS Neg	100001452
35114	2505	7-methylguanine	Nucleotide	Purine Metabolism, Guanine containing	35114	LC/MS Pos Early	100001456	2175	166.072	578-76-7	11361	10883	C02242	HMDB00897	C02242	2749	7-methylguanine	Nucleotide	Purine Metabolism, Guanine containing	35114	LC/MS Pos Early	100001456	2175	166.072	578-76-7	11361	10883	C02242	HMDB00897	C02242	3287	7-methylguanine	Nucleotide	Purine Metabolism, Guanine containing	35114	LC/MS Pos Early	100001456	2175	166.072	578-76-7	11361	C02242	2638	7-methylguanine	Nucleotide	Purine Metabolism, Guanine containing	35114	LC/MS Pos Early	100001456
35126	110	phenylacetylglutamine	Amino Acid	Phenylalanine and Tyrosine Metabolism	35126	LC/MS Pos Early	100001417	2145	265.118	28047-15-6	92258	270643	C04148	HMDB06344	C04148	121	phenylacetylglutamine	Amino Acid	Phenylalanine and Tyrosine Metabolism	35126	LC/MS Pos Early	100001417	2145	265.118	28047-15-6	92258	270643	C04148	HMDB06344	C04148	865	phenylacetylglutamine	Peptide	Acetylated Peptides	35126	LC/MS Neg	100001417	2330	263.104	28047-15-6	92258	C04148	117	phenylacetylglutamine	Amino Acid	Phenylalanine and Tyrosine Metabolism	35126	LC/MS Pos Early	100001417
35127	348	pro-hydroxy-pro	Amino Acid	Urea cycle; Arginine and Proline Metabolism	35127	LC/MS Pos Early	100001167	2128	229.118	18684-24-7	11673055	9847785		HMDB06695		386	pro-hydroxy-pro	Amino Acid	Urea cycle; Arginine and Proline Metabolism	35127	LC/MS Pos Early	100001167	2128	229.118	18684-24-7	11673055	9847785		HMDB06695		370	pro-hydroxy-pro	Amino Acid	Urea cycle; Arginine and Proline Metabolism	35127	LC/MS Pos Early	100001167	2128	229.118	18684-24-7	11673055		370	pro-hydroxy-pro	Amino Acid	Urea cycle; Arginine and Proline Metabolism	35127	LC/MS Pos Early	100001167
35136	2538	5-methyluridine (ribothymidine)	Nucleotide	Pyrimidine Metabolism, Uracil containing	35136	LC/MS Neg	100001446	1778.1	257.078	1463-10-1	445408	393058		HMDB00884		2782	5-methyluridine (ribothymidine)	Nucleotide	Pyrimidine Metabolism, Uracil containing	35136	LC/MS Neg	100001446	1778.1	257.078	1463-10-1	445408	393058		HMDB00884		3321	5-methyluridine (ribothymidine)	Nucleotide	Pyrimidine Metabolism, Uracil containing	35136	LC/MS Neg	100001446	1778.1	257.078	1463-10-1	445408		2671	5-methyluridine (ribothymidine)	Nucleotide	Pyrimidine Metabolism, Uracil containing	35136	LC/MS Neg	100001446
35137	2511	N2,N2-dimethylguanosine	Nucleotide	Purine Metabolism, Guanine containing	35137	LC/MS Pos Early	100001412	2210	312.13	2140-67-2	92919	83878		HMDB04824		2755	N2,N2-dimethylguanosine	Nucleotide	Purine Metabolism, Guanine containing	35137	LC/MS Pos Early	100001412	2210	312.13	2140-67-2	92919	83878		HMDB04824		3293	N2,N2-dimethylguanosine	Nucleotide	Purine Metabolism, Guanine containing	35137	LC/MS Pos Early	100001412	2210	312.13	2140-67-2	92919		2644	N2,N2-dimethylguanosine	Nucleotide	Purine Metabolism, Guanine containing	35137	LC/MS Pos Early	100001412
35157	2485	N6-carbamoylthreonyladenosine	Nucleotide	Purine Metabolism, Adenine containing	35157	LC/MS Neg	100001415	2164	411.127	24719-82-2	161466	141829		HMDB41623		2729	N6-carbamoylthreonyladenosine	Nucleotide	Purine Metabolism, Adenine containing	35157	LC/MS Neg	100001415	2164	411.127	24719-82-2	161466	141829		HMDB41623		3267	N6-carbamoylthreonyladenosine	Nucleotide	Purine Metabolism, Adenine containing	35157	LC/MS Neg	100001415	2164	411.127	24719-82-2	161466		2618	N6-carbamoylthreonyladenosine	Nucleotide	Purine Metabolism, Adenine containing	35157	LC/MS Neg	100001415
35159	NA	NA	NA	NA	NA	NA	NA	NA	NA	NA	NA	NA	NA	NA	NA	419	cysteine-glutathione disulfide	Amino Acid	Glutathione Metabolism	35159	LC/MS Pos Early	100001437	2465	427.095	13081-14-6	4247235	3455404		HMDB00656		411	cysteine-glutathione disulfide	Amino Acid	Glutathione Metabolism	35159	LC/MS Pos Early	100001437	2465	427.095	13081-14-6	4247235		403	cysteine-glutathione disulfide	Amino Acid	Glutathione Metabolism	35159	LC/MS Pos Early	100001437
35160	1247	oleoylcarnitine	Lipid	Fatty Acid Metabolism(Acyl Carnitine)	35160	LC/MS Pos Late	100001501	1423	426.358	38677-66-6	6441392;53477789	21403150		HMDB05065		1302	oleoylcarnitine	Lipid	Fatty Acid Metabolism(Acyl Carnitine)	35160	LC/MS Pos Late	100001501	1423	426.358	38677-66-6	6441392;53477789	21403150		HMDB05065		1364	oleoylcarnitine (C18:1)	Lipid	Fatty Acid Metabolism(Acyl Carnitine)	35160	LC/MS Pos Late	100001501	1423	426.358	38677-66-6	6441392		1272	oleoylcarnitine	Lipid	Fatty Acid Metabolism(Acyl Carnitine)	35160	LC/MS Pos Late	100001501
35172	2525	orotidine	Nucleotide	Pyrimidine Metabolism, Orotate containing	35172	LC/MS Polar	100001416	2250	287.052	314-50-1	92751	83729	C01103	HMDB00788	C01103	2769	orotidine	Nucleotide	Pyrimidine Metabolism, Orotate containing	35172	LC/MS Polar	100001416	2250	287.052	314-50-1	92751	83729	C01103	HMDB00788	C01103	3307	orotidine	Nucleotide	Pyrimidine Metabolism, Orotate containing	35172	LC/MS Polar	100001416	2250	287.052	314-50-1	92751		2658	orotidine	Nucleotide	Pyrimidine Metabolism, Orotate containing	35172	LC/MS Polar	100001416
35186	1534	1-arachidonoyl-GPE (20:4)*	Lipid	Lysolipid	35186	LC/MS Pos Late	100001571	1450	502.293		42607465	21403171		HMDB11517		1718	1-arachidonoyl-GPE (20:4n6)*	Lipid	Lysolipid	35186	LC/MS Pos Late	100001571	1450	502.293		42607465	21403171		HMDB11517		1995	1-arachidonoyl-GPE (20:4n6)*	Lipid	Lysophospholipid	35186	LC/MS Pos Late	100001571	1470	502.293		42607465		1635	1-arachidonoyl-GPE (20:4n6)*	Lipid	Lysolipid	35186	LC/MS Pos Late	100001571
35253	1483	2-palmitoyl-GPC (16:0)*	Lipid	Lysolipid	35253	LC/MS Neg	100001562	6215	570.341		15061532	21403165		HMDB61702		1669	2-palmitoyl-GPC (16:0)*	Lipid	Lysolipid	35253	LC/MS Neg	100001562	6215	570.341		15061532	21403165		HMDB61702		1936	2-palmitoyl-GPC (16:0)*	Lipid	Lysophospholipid	35253	LC/MS Neg	100001562	6215	570.341		15061532		1587	2-palmitoyl-GPC (16:0)*	Lipid	Lysolipid	35253	LC/MS Neg	100001562
35257	1494	2-linoleoyl-GPC (18:2)*	Lipid	Lysolipid	35257	LC/MS Neg	100001557	6013.2	594.341			21403160				1681	2-linoleoyl-GPC (18:2)*	Lipid	Lysolipid	35257	LC/MS Neg	100001557	6013.2	594.341			21403160				2026	2-linoleoyl-GPC (18:2)*	Lipid	Lysophospholipid	35257	LC/MS Neg	100001557	6013.2	594.341		NA		1598	2-linoleoyl-GPC (18:2)*	Lipid	Lysolipid	35257	LC/MS Neg	100001557
35305	1544	1-palmitoyl-GPI (16:0)*	Lipid	Lysolipid	35305	LC/MS Neg	100001655	5564	571.289					HMDB61695		1728	1-palmitoyl-GPI (16:0)*	Lipid	Lysolipid	35305	LC/MS Neg	100001655	5564	571.289			NA		HMDB61695		2015	1-palmitoyl-GPI (16:0)	Lipid	Lysophospholipid	35305	LC/MS Neg	100001655	5564	571.289		NA		1645	1-palmitoyl-GPI (16:0)*	Lipid	Lysolipid	35305	LC/MS Neg	100001655
35320	2720	catechol sulfate	Xenobiotics	Benzoate Metabolism	35320	LC/MS Neg	100001605	1906	188.986	4918-96-1	3083879	2341024	C00090	HMDB59724	C00090	2969	catechol sulfate	Xenobiotics	Benzoate Metabolism	35320	LC/MS Neg	100001605	1906	188.986	4918-96-1	3083879	2341024	C00090	HMDB59724	C00090	3523	catechol sulfate	Xenobiotics	Benzoate Metabolism	35320	LC/MS Neg	100001605	1906	188.986	4918-96-1	3083879		2854	catechol sulfate	Xenobiotics	Benzoate Metabolism	35320	LC/MS Neg	100001605
35322	3279	hydroquinone sulfate	Xenobiotics	Drug	35322	LC/MS Neg	100001604	1395	188.986	123-31-9	161220	141624	C00530	HMDB02434	C00530	3577	hydroquinone sulfate	Xenobiotics	Drug	35322	LC/MS Neg	100001604	1395	188.986	123-31-9	161220	141624	C00530	HMDB02434	C00530	4213	hydroquinone sulfate	Xenobiotics	Drug	35322	LC/MS Neg	100001604	1395	188.986	123-31-9	161220	C00530	3425	hydroquinone sulfate	Xenobiotics	Drug	35322	LC/MS Neg	100001604
35428	272	tiglyl carnitine	Amino Acid	Leucine, Isoleucine and Valine Metabolism	35428	LC/MS Pos Early	100001597	2962	244.154	64191-86-2	22833596	17216200		HMDB02366		301	tiglylcarnitine	Amino Acid	Leucine, Isoleucine and Valine Metabolism	35428	LC/MS Pos Early	100001597	2962	244.154	64191-86-2	22833596	17216200		HMDB02366		286	tiglylcarnitine (C5:1-DC)	Amino Acid	Leucine, Isoleucine and Valine Metabolism	35428	LC/MS Pos Early	100001597	2962	244.154	64191-86-2	22833596		289	tiglylcarnitine	Amino Acid	Leucine, Isoleucine and Valine Metabolism	35428	LC/MS Pos Early	100001597
35436	1224	hexanoylglycine	Lipid	Fatty Acid Metabolism(Acyl Glycine)	35436	LC/MS Neg	100001527	2900	172.098	24003-67-6	99463	89859		HMDB00701		1277	hexanoylglycine	Lipid	Fatty Acid Metabolism(Acyl Glycine)	35436	LC/MS Neg	100001527	2900	172.098	24003-67-6	99463	89859		HMDB00701		1337	hexanoylglycine	Lipid	Fatty Acid Metabolism(Acyl Glycine)	35436	LC/MS Neg	100001527	2900	172.098	24003-67-6	99463		1248	hexanoylglycine	Lipid	Fatty Acid Metabolism(Acyl Glycine)	35436	LC/MS Neg	100001527
35437	283	isobutyrylglycine	Amino Acid	Leucine, Isoleucine and Valine Metabolism	35437	LC/MS Neg	100001590	1420	144.067	15926-18-8	10855600	9030891		HMDB00730		311	isobutyrylglycine	Amino Acid	Leucine, Isoleucine and Valine Metabolism	35437	LC/MS Neg	100001590	1420	144.067	15926-18-8	10855600	9030891		HMDB00730		305	isobutyrylglycine	Amino Acid	Leucine, Isoleucine and Valine Metabolism	35437	LC/MS Neg	100001590	1420	144.067	15926-18-8	10855600		300	isobutyrylglycine	Amino Acid	Leucine, Isoleucine and Valine Metabolism	35437	LC/MS Neg	100001590
35527	2697	4-hydroxyhippurate	Xenobiotics	Benzoate Metabolism	35527	LC/MS Neg	100001423	1475	194.046	2482-25-9	151012	133104		HMDB13678		2946	4-hydroxyhippurate	Xenobiotics	Benzoate Metabolism	35527	LC/MS Neg	100001423	1475	194.046	2482-25-9	151012	133104		HMDB13678		3499	4-hydroxyhippurate	Xenobiotics	Benzoate Metabolism	35527	LC/MS Neg	100001423	1475	194.046	2482-25-9	151012		2831	4-hydroxyhippurate	Xenobiotics	Benzoate Metabolism	35527	LC/MS Neg	100001423
35628	1526	1-oleoyl-GPE (18:1)	Lipid	Lysolipid	35628	LC/MS Pos Late	100001569	1554	480.308	89576-29-4	9547071	7826021		HMDB11506		1710	1-oleoyl-GPE (18:1)	Lipid	Lysolipid	35628	LC/MS Pos Late	100001569	1554	480.308	89576-29-4	9547071	7826021		HMDB11506		1986	1-oleoyl-GPE (18:1)	Lipid	Lysophospholipid	35628	LC/MS Pos Late	100001569	1554	480.308	89576-29-4	9547071		1627	1-oleoyl-GPE (18:1)	Lipid	Lysolipid	35628	LC/MS Pos Late	100001569
35631	1521	1-palmitoyl-GPE (16:0)	Lipid	Lysolipid	35631	LC/MS Pos Late	100001567	1544	454.293		9547069	7826019		HMDB11503		1705	1-palmitoyl-GPE (16:0)	Lipid	Lysolipid	35631	LC/MS Pos Late	100001567	1544	454.293		9547069	7826019		HMDB11503		1979	1-palmitoyl-GPE (16:0)	Lipid	Lysophospholipid	35631	LC/MS Pos Late	100001567	1544	454.293	53862-35-4	9547069		1622	1-palmitoyl-GPE (16:0)	Lipid	Lysolipid	35631	LC/MS Pos Late	100001567
35635	171	3-(3-hydroxyphenyl)propionate	Amino Acid	Phenylalanine and Tyrosine Metabolism	35635	LC/MS Neg	100001624	1980	165.056	621-54-5	91	89	C11457	HMDB00375	C11457	186	3-(3-hydroxyphenyl)propionate	Amino Acid	Phenylalanine and Tyrosine Metabolism	35635	LC/MS Neg	100001624	1980	165.056	621-54-5	91	89	C11457	HMDB00375	C11457	3574	3-(3-hydroxyphenyl)propionate	Xenobiotics	Benzoate Metabolism	35635	LC/MS Neg	100001624	1980	165.056	621-54-5	91	C11457	180	3-(3-hydroxyphenyl)propionate	Amino Acid	Phenylalanine and Tyrosine Metabolism	35635	LC/MS Neg	100001624
35637	383	cysteinylglycine	Amino Acid	Glutathione Metabolism	35637	LC/MS Pos Early	278	2132	179.048	19246-18-5	439498	58762	C01419	HMDB00078	C01419	422	cysteinylglycine	Amino Acid	Glutathione Metabolism	35637	LC/MS Pos Early	278	2132	179.048	19246-18-5	439498	58762	C01419	HMDB00078	C01419	414	cysteinylglycine	Amino Acid	Glutathione Metabolism	35637	LC/MS Pos Early	278	2132	179.048	19246-18-5	439498	C01419	406	cysteinylglycine	Amino Acid	Glutathione Metabolism	35637	LC/MS Pos Early	278
35669	1152	tetradecanedioate	Lipid	Fatty Acid, Dicarboxylate	35669	LC/MS Neg	100001613	4000	257.176	821-38-5	13185	12630		HMDB00872		1205	tetradecanedioate	Lipid	Fatty Acid, Dicarboxylate	35669	LC/MS Neg	100001613	4000	257.176	821-38-5	13185	12630		HMDB00872		1273	tetradecanedioate	Lipid	Fatty Acid, Dicarboxylate	35669	LC/MS Neg	100001613	4000	257.176	821-38-5	13185		1176	tetradecanedioate	Lipid	Fatty Acid, Dicarboxylate	35669	LC/MS Neg	100001613
35675	1263	2-hydroxypalmitate	Lipid	Fatty Acid, Monohydroxy	35675	LC/MS Neg	100001579	5511.2	271.228	764-67-0	92836	83805		HMDB31057		1326	2-hydroxypalmitate	Lipid	Fatty Acid, Monohydroxy	35675	LC/MS Neg	100001579	5511.2	271.228	764-67-0	92836	83805		HMDB31057		1420	2-hydroxypalmitate	Lipid	Fatty Acid, Monohydroxy	35675	LC/MS Neg	100001579	5511.2	271.228	764-67-0	92836		1293	2-hydroxypalmitate	Lipid	Fatty Acid, Monohydroxy	35675	LC/MS Neg	100001579
35678	1153	hexadecanedioate	Lipid	Fatty Acid, Dicarboxylate	35678	LC/MS Neg	100001614	4615	285.207	505-54-4	10459	10027	C19615	HMDB00672	C19615	1206	hexadecanedioate	Lipid	Fatty Acid, Dicarboxylate	35678	LC/MS Neg	100001614	4615	285.207	505-54-4	10459	10027	C19615	HMDB00672	C19615	1274	hexadecanedioate	Lipid	Fatty Acid, Dicarboxylate	35678	LC/MS Neg	100001614	4615	285.207	505-54-4	10459	C19615	1177	hexadecanedioate	Lipid	Fatty Acid, Dicarboxylate	35678	LC/MS Neg	100001614
35718	1063	dihomo-linolenate (20:3n3 or n6)	Lipid	Polyunsaturated Fatty Acid (n3 and n6)	35718	LC/MS Neg	100001739	5596	305.249	17046-59-2	5280581	4471954	C03242	HMDB02925	C03242	1112	dihomo-linolenate (20:3n3 or n6)	Lipid	Polyunsaturated Fatty Acid (n3 and n6)	35718	LC/MS Neg	100001739	5596	305.249	17046-59-2	5280581	4471954	C03242	HMDB02925	C03242	1176	dihomo-linolenate (20:3n3 or n6)	Lipid	Polyunsaturated Fatty Acid (n3 and n6)	35718	LC/MS Neg	100001739	5596	305.249	17046-59-2	5280581	C03242	1087	dihomo-linolenate (20:3n3 or n6)	Lipid	Polyunsaturated Fatty Acid (n3 and n6)	35718	LC/MS Neg	100001739
36095	3076	thymol sulfate	Xenobiotics	Food Component/Plant	36095	LC/MS Neg	100001757	4410	229.054	89-83-8		10709958	C09908	HMDB01878	C09908	3332	thymol sulfate	Xenobiotics	Food Component/Plant	36095	LC/MS Neg	100001757	4410	229.054	89-83-8		10709958	C09908	HMDB01878	C09908	3924	thymol sulfate	Xenobiotics	Food Component/Plant	36095	LC/MS Neg	100001757	4410	229.054	89-83-8	NA	C09908	3211	thymol sulfate	Xenobiotics	Food Component/Plant	36095	LC/MS Neg	100001757
36098	2736	4-vinylphenol sulfate	Xenobiotics	Benzoate Metabolism	36098	LC/MS Neg	100001755	3320	199.007	2628-17-3	6426766	4932200	C05627	HMDB04072	C05627	2985	4-vinylphenol sulfate	Xenobiotics	Benzoate Metabolism	36098	LC/MS Neg	100001755	3320	199.007	2628-17-3	6426766	4932200	C05627	HMDB04072	C05627	3539	4-vinylphenol sulfate	Xenobiotics	Benzoate Metabolism	36098	LC/MS Neg	100001755	3320	199.007	2628-17-3	6426766	C05627	2870	4-vinylphenol sulfate	Xenobiotics	Benzoate Metabolism	36098	LC/MS Neg	100001755
36099	2735	4-ethylphenylsulfate	Xenobiotics	Benzoate Metabolism	36099	LC/MS Neg	100001756	3580	201.023	123-07-9			C13637		C13637	2984	4-ethylphenylsulfate	Xenobiotics	Benzoate Metabolism	36099	LC/MS Neg	100001756	3580	201.023	123-07-9		NA	C13637		C13637	3538	4-ethylphenylsulfate	Xenobiotics	Benzoate Metabolism	36099	LC/MS Neg	100001756	3580	201.023	123-07-9	NA	C13637	2869	4-ethylphenylsulfate	Xenobiotics	Benzoate Metabolism	36099	LC/MS Neg	100001756
36103	128	p-cresol sulfate	Amino Acid	Phenylalanine and Tyrosine Metabolism	36103	LC/MS Neg	100001315	2890	187.007	3233-57-7	4615423	3806480	C01468	HMDB11635	C01468	142	p-cresol sulfate	Amino Acid	Phenylalanine and Tyrosine Metabolism	36103	LC/MS Neg	100001315	2890	187.007	3233-57-7	4615423	3806480	C01468	HMDB11635	C01468	3560	p-cresol sulfate	Xenobiotics	Benzoate Metabolism	36103	LC/MS Neg	100001315	2890	187.007	3233-57-7	4615423		137	p-cresol sulfate	Amino Acid	Phenylalanine and Tyrosine Metabolism	36103	LC/MS Neg	100001315
36593	1531	2-linoleoyl-GPE (18:2)*	Lipid	Lysolipid	36593	LC/MS Neg	100001776	5813	476.278							1715	2-linoleoyl-GPE (18:2)*	Lipid	Lysolipid	36593	LC/MS Neg	100001776	5813	476.278			NA				2072	2-linoleoyl-GPE (18:2)*	Lipid	Lysophospholipid	36593	LC/MS Neg	100001776	5813	476.278		NA		1632	2-linoleoyl-GPE (18:2)*	Lipid	Lysolipid	36593	LC/MS Neg	100001776
36594	1551	1-linoleoyl-GPI (18:2)*	Lipid	Lysolipid	36594	LC/MS Neg	100001778	5494	595.289							1735	1-linoleoyl-GPI (18:2)*	Lipid	Lysolipid	36594	LC/MS Neg	100001778	5494	595.289			NA				2022	1-linoleoyl-GPI (18:2)*	Lipid	Lysophospholipid	36594	LC/MS Neg	100001778	5494	595.289		NA		1652	1-linoleoyl-GPI (18:2)*	Lipid	Lysolipid	36594	LC/MS Neg	100001778
36600	1530	1-linoleoyl-GPE (18:2)*	Lipid	Lysolipid	36600	LC/MS Pos Late	100001570	1482	478.293		52925130	21403170		HMDB11507		1714	1-linoleoyl-GPE (18:2)*	Lipid	Lysolipid	36600	LC/MS Pos Late	100001570	1482	478.293		52925130	21403170		HMDB11507		1988	1-linoleoyl-GPE (18:2)*	Lipid	Lysophospholipid	36600	LC/MS Pos Late	100001570	1482	478.293		52925130		1631	1-linoleoyl-GPE (18:2)*	Lipid	Lysolipid	36600	LC/MS Pos Late	100001570
36602	1549	1-oleoyl-GPI (18:1)*	Lipid	Lysolipid	36602	LC/MS Neg	100001777	5599	597.305							1733	1-oleoyl-GPI (18:1)*	Lipid	Lysolipid	36602	LC/MS Neg	100001777	5599	597.304			NA				2020	1-oleoyl-GPI (18:1)*	Lipid	Lysophospholipid	36602	LC/MS Neg	100001777	5599	597.304		NA		1650	1-oleoyl-GPI (18:1)*	Lipid	Lysolipid	36602	LC/MS Neg	100001777
36738	395	gamma-glutamylglutamate	Peptide	Gamma-glutamyl Amino Acid	36738	LC/MS Pos Early	331	1775	277.103	1116-22-9	92865	83831	C05282	HMDB11737	C05282	434	gamma-glutamylglutamate	Peptide	Gamma-glutamyl Amino Acid	36738	LC/MS Pos Early	331	1775	277.103	1116-22-9	92865	83831	C05282	HMDB11737	C05282	430	gamma-glutamylglutamate	Peptide	Gamma-glutamyl Amino Acid	36738	LC/MS Pos Early	331	1775	277.103	1116-22-9	92865	C05282	418	gamma-glutamylglutamate	Peptide	Gamma-glutamyl Amino Acid	36738	LC/MS Pos Early	331
36746	275	2-hydroxy-3-methylvalerate	Amino Acid	Leucine, Isoleucine and Valine Metabolism	36746	LC/MS Neg	100001541	1800	131.071	488-15-3	164623	144317		HMDB00317		304	2-hydroxy-3-methylvalerate	Amino Acid	Leucine, Isoleucine and Valine Metabolism	36746	LC/MS Neg	100001541	1800	131.071	488-15-3	164623	144317		HMDB00317		302	2-hydroxy-3-methylvalerate	Amino Acid	Leucine, Isoleucine and Valine Metabolism	36746	LC/MS Neg	100001541	1800	131.071	488-15-3	164623		292	2-hydroxy-3-methylvalerate	Amino Acid	Leucine, Isoleucine and Valine Metabolism	36746	LC/MS Neg	100001541
36747	1250	deoxycarnitine	Lipid	Carnitine Metabolism	36747	LC/MS Pos Early	100001662	2052	146.118	6249-56-5	134	705	C01181	HMDB01161	C01181	1312	deoxycarnitine	Lipid	Carnitine Metabolism	36747	LC/MS Pos Early	100001662	2052	146.118	6249-56-5	134	705	C01181	HMDB01161	C01181	1395	deoxycarnitine	Lipid	Carnitine Metabolism	36747	LC/MS Pos Early	100001662	2052	146.118	6249-56-5	134	C01181	1280	deoxycarnitine	Lipid	Carnitine Metabolism	36747	LC/MS Pos Early	100001662
36749	1139	3-methyladipate	Lipid	Fatty Acid, Dicarboxylate	36749	LC/MS Polar	100001765	2865	159.066	3058-01-03	12292	11789		HMDB00555		NA	NA	NA	NA	NA	NA	NA	NA	NA	NA	NA	NA	NA	NA	NA	NA	NA	NA	NA	NA	NA	NA	NA	NA	NA	NA	NA	1163	3-methyladipate	Lipid	Fatty Acid, Dicarboxylate	36749	LC/MS Polar	100001765
36752	75	N6-acetyllysine	Amino Acid	Lysine Metabolism	36752	LC/MS Polar	100001734	2612.6	187.109	692-04-6	92832	83801	C02727	HMDB00206	C02727	82	N6-acetyllysine	Amino Acid	Lysine Metabolism	36752	LC/MS Polar	100001734	2612.6	187.109	692-04-6	92832	83801	C02727	HMDB00206	C02727	86	N6-acetyllysine	Amino Acid	Lysine Metabolism	36752	LC/MS Neg	100001734	1059	187.109	692-04-6	92832	C02727	79	N6-acetyllysine	Amino Acid	Lysine Metabolism	36752	LC/MS Neg	100001734
36754	1154	octadecanedioate	Lipid	Fatty Acid, Dicarboxylate	36754	LC/MS Neg	100001615	5042.9	313.238	871-70-5	70095	63283		HMDB00782		1207	octadecanedioate	Lipid	Fatty Acid, Dicarboxylate	36754	LC/MS Neg	100001615	5043	313.238	871-70-5	70095	63283		HMDB00782		NA	NA	NA	NA	NA	NA	NA	NA	NA	NA	NA	NA	1178	octadecanedioate	Lipid	Fatty Acid, Dicarboxylate	36754	LC/MS Neg	100001615
36776	1703	7-alpha-hydroxy-3-oxo-4-cholestenoate (7-Hoca)	Lipid	Sterol	36776	LC/MS Neg	100001609	5288.1	429.301	115538-85-7	3081085	2338765	C17337	HMDB12458	C17337	1919	7-alpha-hydroxy-3-oxo-4-cholestenoate (7-Hoca)	Lipid	Sterol	36776	LC/MS Neg	100001609	5288.1	429.301	115538-85-7	3081085	2338765	C17337	HMDB12458	C17337	2428	7-alpha-hydroxy-3-oxo-4-cholestenoate (7-Hoca)	Lipid	Sterol	36776	LC/MS Neg	100001609	5288.1	429.301	115538-85-7	3081085	C17337	1820	7-alpha-hydroxy-3-oxo-4-cholestenoate (7-Hoca)	Lipid	Sterol	36776	LC/MS Neg	100001609
36808	336	dimethylarginine (SDMA + ADMA)	Amino Acid	Urea cycle; Arginine and Proline Metabolism	36808	LC/MS Pos Early	100001810	2850	203.15	102783-24-4	123831	110375	C03626	HMDB01539	C03626	374	dimethylarginine (SDMA + ADMA)	Amino Acid	Urea cycle; Arginine and Proline Metabolism	36808	LC/MS Pos Early	100001810	2850	203.15	102783-24-4	123831	110375	C03626	HMDB01539	C03626	360	dimethylarginine (SDMA + ADMA)	Amino Acid	Urea cycle; Arginine and Proline Metabolism	36808	LC/MS Pos Early	100001810	2850	203.15	102783-24-4	123831	C03626	358	dimethylarginine (SDMA + ADMA)	Amino Acid	Urea cycle; Arginine and Proline Metabolism	36808	LC/MS Pos Early	100001810
36845	134	o-cresol sulfate	Amino Acid	Phenylalanine and Tyrosine Metabolism	36845	LC/MS Neg	100001806	2796	187.007		11615528	9790277				149	o-cresol sulfate	Amino Acid	Phenylalanine and Tyrosine Metabolism	36845	LC/MS Neg	100001806	2796	187.007		11615528	9790277				3567	o-cresol sulfate	Xenobiotics	Benzoate Metabolism	36845	LC/MS Neg	100001806	2796	187.007		11615528		143	o-cresol sulfate	Amino Acid	Phenylalanine and Tyrosine Metabolism	36845	LC/MS Neg	100001806
36850	1878	taurolithocholate 3-sulfate	Lipid	Secondary Bile Acid Metabolism	36850	LC/MS Neg	100001658	5026.7	280.622	64936-83-0	440071	389078	C03642	HMDB02580	C03642	2104	taurolithocholate 3-sulfate	Lipid	Secondary Bile Acid Metabolism	36850	LC/MS Neg	100001658	5026.7	280.622	64936-83-0	440071	389078	C03642	HMDB02580	C03642	2630	taurolithocholate 3-sulfate	Lipid	Secondary Bile Acid Metabolism	36850	LC/MS Neg	100001658	5026.7	280.622	64936-83-0	440071	C03642	2002	taurolithocholate 3-sulfate	Lipid	Secondary Bile Acid Metabolism	36850	LC/MS Neg	100001658
37058	988	succinylcarnitine	Energy	TCA Cycle	37058	LC/MS Pos Early	100001948	2291	262.129							1035	succinylcarnitine	Energy	TCA Cycle	37058	LC/MS Pos Early	100001948	2291	262.128			NA				1076	succinylcarnitine (C4-DC)	Energy	TCA Cycle	37058	LC/MS Pos Early	100001948	2291	262.128	256928-74-2	71464481		1012	succinylcarnitine	Energy	TCA Cycle	37058	LC/MS Pos Early	100001948
37063	NA	NA	NA	NA	NA	NA	NA	NA	NA	NA	NA	NA	NA	NA	NA	432	gamma-glutamylalanine	Peptide	Gamma-glutamyl Amino Acid	37063	LC/MS Pos Early	100001843	1986	219.098	5875-41-2	440103	389104		HMDB29142		NA	NA	NA	NA	NA	NA	NA	NA	NA	NA	NA	NA	416	gamma-glutamylalanine	Peptide	Gamma-glutamyl Amino Acid	37063	LC/MS Pos Early	100001843
37073	1259	alpha-hydroxycaproate	Lipid	Fatty Acid, Monohydroxy	37073	LC/MS Neg	100001723	1920	131.071	6064-63-7	99824	90191		HMDB01624		NA	NA	NA	NA	NA	NA	NA	NA	NA	NA	NA	NA	NA	NA	NA	1414	alpha-hydroxycaproate	Lipid	Fatty Acid, Monohydroxy	37073	LC/MS Neg	100001723	1920	131.071	6064-63-7	99824		1289	alpha-hydroxycaproate	Lipid	Fatty Acid, Monohydroxy	37073	LC/MS Neg	100001723
37076	10	N-acetylserine	Amino Acid	Glycine, Serine and Threonine Metabolism	37076	LC/MS Pos Early	100001851	811	148.06	97-14-3	65249	58744		HMDB02931		10	N-acetylserine	Amino Acid	Glycine, Serine and Threonine Metabolism	37076	LC/MS Polar	100001851	2000	146.046	97-14-3	65249	58744		HMDB02931		10	N-acetylserine	Amino Acid	Glycine, Serine and Threonine Metabolism	37076	LC/MS Polar	100001851	2000	146.046	97-14-3	65249		10	N-acetylserine	Amino Acid	Glycine, Serine and Threonine Metabolism	37076	LC/MS Polar	100001851
37092	NA	NA	NA	NA	NA	NA	NA	NA	NA	NA	NA	NA	NA	NA	NA	447	gamma-glutamyl-2-aminobutyrate	Peptide	Gamma-glutamyl Amino Acid	37092	LC/MS Pos Early	100001502	2380	233.113			21403151				444	gamma-glutamyl-2-aminobutyrate	Peptide	Gamma-glutamyl Amino Acid	37092	LC/MS Pos Early	100001502	2380	233.113	16869-42-4	NA		431	gamma-glutamyl-2-aminobutyrate	Peptide	Gamma-glutamyl Amino Acid	37092	LC/MS Pos Early	100001502
37097	227	tryptophan betaine	Amino Acid	Tryptophan Metabolism	37097	LC/MS Pos Early	100001743	2673	247.144	20671-76-5	442106	390633	C09213	HMDB61115	C09213	251	tryptophan betaine	Amino Acid	Tryptophan Metabolism	37097	LC/MS Pos Early	100001743	2673	247.144	20671-76-5	442106	390633	C09213	HMDB61115	C09213	206	tryptophan betaine	Amino Acid	Tryptophan Metabolism	37097	LC/MS Pos Early	100001743	2673	247.144	20671-76-5	442106	C09213	242	tryptophan betaine	Amino Acid	Tryptophan Metabolism	37097	LC/MS Pos Early	100001743
37104	498	cyclo(leu-pro)	Peptide	Dipeptide	37104	LC/MS Pos Early	100001925	2591	211.144	2873-36-1	7074739	5428292				537	cyclo(leu-pro)	Peptide	Dipeptide	37104	LC/MS Pos Early	100001925	2591	211.144	2873-36-1	7074739	5428292				NA	NA	NA	NA	NA	NA	NA	NA	NA	NA	NA	NA	521	cyclo(leu-pro)	Peptide	Dipeptide	37104	LC/MS Pos Early	100001925
37112	1394	chiro-inositol	Lipid	Inositol Metabolism	37112	LC/MS Polar	100001859	3191.2	225.062	643-12-9		10254647	C19891	HMDB34220	C19891	1470	chiro-inositol	Lipid	Inositol Metabolism	37112	LC/MS Polar	100001859	3191.2	225.062	643-12-9		10254647	C19891	HMDB34220	C19891	1590	chiro-inositol	Lipid	Inositol Metabolism	37112	LC/MS Polar	100001859	3191.2	225.062	643-12-9	NA	C19891	1430	chiro-inositol	Lipid	Inositol Metabolism	37112	LC/MS Polar	100001859
37181	3089	4-allylphenol sulfate	Xenobiotics	Food Component/Plant	37181	LC/MS Neg	100001868	3805	213.023							3345	4-allylphenol sulfate	Xenobiotics	Food Component/Plant	37181	LC/MS Neg	100001868	3805	213.023			NA				3937	4-allylphenol sulfate	Xenobiotics	Food Component/Plant	37181	LC/MS Neg	100001868	3805	213.023		NA		3224	4-allylphenol sulfate	Xenobiotics	Food Component/Plant	37181	LC/MS Neg	100001868
37183	NA	NA	NA	NA	NA	NA	NA	NA	NA	NA	NA	NA	NA	NA	NA	2023	5alpha-androstan-3alpha,17alpha-diol monosulfate	Lipid	Steroid	37183	LC/MS Neg	100002008	5208	371.19			NA				NA	NA	NA	NA	NA	NA	NA	NA	NA	NA	NA	NA	1923	5alpha-androstan-3alpha,17alpha-diol monosulfate	Lipid	Steroid	37183	LC/MS Neg	100002008
37184	1814	5alpha-androstan-3alpha,17beta-diol disulfate	Lipid	Steroid	37184	LC/MS Neg	100002017	4275	225.07							2031	5alpha-androstan-3alpha,17beta-diol disulfate	Lipid	Steroid	37184	LC/MS Neg	100002017	4275	225.07			NA				2568	5alpha-androstan-3alpha,17beta-diol disulfate	Lipid	Androgenic Steroids	37184	LC/MS Neg	100002017	4275	225.07		NA		1931	5alpha-androstan-3alpha,17beta-diol disulfate	Lipid	Steroid	37184	LC/MS Neg	100002017
37185	1845	5alpha-androstan-3alpha,17beta-diol monosulfate (2)	Lipid	Steroid	37185	LC/MS Neg	100006005	5080	371.19							2062	5alpha-androstan-3alpha,17beta-diol monosulfate (2)	Lipid	Steroid	37185	LC/MS Neg	100006005	5080	371.19			NA				2567	5alpha-androstan-3alpha,17beta-diol monosulfate (2)	Lipid	Androgenic Steroids	37185	LC/MS Neg	100006005	5080	371.19		NA		1962	5alpha-androstan-3alpha,17beta-diol monosulfate (2)	Lipid	Steroid	37185	LC/MS Neg	100006005
37186	1805	5alpha-androstan-3alpha,17beta-diol monosulfate (1)	Lipid	Steroid	37186	LC/MS Neg	100002018	4925	371.19							2022	5alpha-androstan-3alpha,17beta-diol monosulfate (1)	Lipid	Steroid	37186	LC/MS Neg	100002018	4925	371.19			NA				2566	5alpha-androstan-3alpha,17beta-diol monosulfate (1)	Lipid	Androgenic Steroids	37186	LC/MS Neg	100002018	4925	371.19		NA		1922	5alpha-androstan-3alpha,17beta-diol monosulfate (1)	Lipid	Steroid	37186	LC/MS Neg	100002018
37187	1813	5alpha-androstan-3beta,17alpha-diol disulfate	Lipid	Steroid	37187	LC/MS Neg	100002021	4215	225.07							2030	5alpha-androstan-3beta,17alpha-diol disulfate	Lipid	Steroid	37187	LC/MS Neg	100002021	4215	225.07			NA				2577	5alpha-androstan-3beta,17alpha-diol disulfate	Lipid	Androgenic Steroids	37187	LC/MS Neg	100002021	4215	225.07		NA		1930	5alpha-androstan-3beta,17alpha-diol disulfate	Lipid	Steroid	37187	LC/MS Neg	100002021
37190	1815	5alpha-androstan-3beta,17beta-diol disulfate	Lipid	Steroid	37190	LC/MS Neg	100001987	3880	225.07	571-20-0	242332		C12525	HMDB00493	C12525	2032	5alpha-androstan-3beta,17beta-diol disulfate	Lipid	Steroid	37190	LC/MS Neg	100001987	3880	225.07	571-20-0	242332	NA	C12525	HMDB00493	C12525	2574	5alpha-androstan-3beta,17beta-diol disulfate	Lipid	Androgenic Steroids	37190	LC/MS Neg	100001987	3880	225.07	571-20-0	242332	C12525	1932	5alpha-androstan-3beta,17beta-diol disulfate	Lipid	Steroid	37190	LC/MS Neg	100001987
37196	1755	5alpha-pregnan-3beta,20beta-diol monosulfate (1)	Lipid	Steroid	37196	LC/MS Neg	100002009	5180	399.221							1972	5alpha-pregnan-3beta,20beta-diol monosulfate (1)	Lipid	Steroid	37196	LC/MS Neg	100002009	5180	399.221			NA				2485	5alpha-pregnan-3beta,20beta-diol monosulfate (1)	Lipid	Progestin Steroids	37196	LC/MS Neg	100002009	5180	399.221		NA		1872	5alpha-pregnan-3beta,20beta-diol monosulfate (1)	Lipid	Steroid	37196	LC/MS Neg	100002009
37198	1761	5alpha-pregnan-3beta,20alpha-diol disulfate	Lipid	Steroid	37198	LC/MS Neg	100001988	3962	239.085							1978	5alpha-pregnan-3beta,20alpha-diol disulfate	Lipid	Steroid	37198	LC/MS Neg	100001988	3962	239.085			NA				2493	5alpha-pregnan-3beta,20alpha-diol disulfate	Lipid	Progestin Steroids	37198	LC/MS Neg	100001988	3962	239.085		NA		1878	5alpha-pregnan-3beta,20alpha-diol disulfate	Lipid	Steroid	37198	LC/MS Neg	100001988
37200	1758	5alpha-pregnan-3beta,20alpha-diol monosulfate (2)	Lipid	Steroid	37200	LC/MS Neg	100002014	5060	399.221							1975	5alpha-pregnan-3beta,20alpha-diol monosulfate (2)	Lipid	Steroid	37200	LC/MS Neg	100002014	5060	399.221			NA				2488	5alpha-pregnan-3beta,20alpha-diol monosulfate (2)	Lipid	Progestin Steroids	37200	LC/MS Neg	100002014	5060	399.221		NA		1875	5alpha-pregnan-3beta,20alpha-diol monosulfate (2)	Lipid	Steroid	37200	LC/MS Neg	100002014
37202	1800	4-androsten-3beta,17beta-diol disulfate (1)	Lipid	Steroid	37202	LC/MS Neg	100001992	3740	224.062		10634		C04295	HMDB03818	C04295	2017	4-androsten-3beta,17beta-diol disulfate (1)	Lipid	Steroid	37202	LC/MS Neg	100001992	3740	224.062		10634	NA	C04295	HMDB03818	C04295	2552	androstenediol (3beta,17beta) disulfate (1)	Lipid	Androgenic Steroids	37202	LC/MS Neg	100001992	3740	224.062		87120982	C04295	1917	4-androsten-3beta,17beta-diol disulfate (1)	Lipid	Steroid	37202	LC/MS Neg	100001992
37203	1801	4-androsten-3beta,17beta-diol disulfate (2)	Lipid	Steroid	37203	LC/MS Neg	100001994	4065	224.062		10634		C04295	HMDB03818	C04295	2018	4-androsten-3beta,17beta-diol disulfate (2)	Lipid	Steroid	37203	LC/MS Neg	100001994	4065	224.062		10634	NA	C04295	HMDB03818	C04295	2553	androstenediol (3beta,17beta) disulfate (2)	Lipid	Androgenic Steroids	37203	LC/MS Neg	100001994	4065	224.062		87120982	C04295	1918	4-androsten-3beta,17beta-diol disulfate (2)	Lipid	Steroid	37203	LC/MS Neg	100001994
37207	NA	NA	NA	NA	NA	NA	NA	NA	NA	NA	NA	NA	NA	NA	NA	2012	4-androsten-3alpha,17alpha-diol monosulfate (2)	Lipid	Steroid	37207	LC/MS Neg	100002026	4712	369.174			NA				2556	androstenediol (3alpha, 17alpha) monosulfate (2)	Lipid	Androgenic Steroids	37207	LC/MS Neg	100002026	4712	369.174		NA		1912	4-androsten-3alpha,17alpha-diol monosulfate (2)	Lipid	Steroid	37207	LC/MS Neg	100002026
37209	1796	4-androsten-3alpha,17alpha-diol monosulfate (3)	Lipid	Steroid	37209	LC/MS Neg	100002027	5180	369.174							2013	4-androsten-3alpha,17alpha-diol monosulfate (3)	Lipid	Steroid	37209	LC/MS Neg	100002027	5180	369.174			NA				2557	androstenediol (3alpha, 17alpha) monosulfate (3)	Lipid	Androgenic Steroids	37209	LC/MS Neg	100002027	5180	369.174		NA		1913	4-androsten-3alpha,17alpha-diol monosulfate (3)	Lipid	Steroid	37209	LC/MS Neg	100002027
37210	1792	4-androsten-3beta,17beta-diol monosulfate (2)	Lipid	Steroid	37210	LC/MS Neg	100002029	4500	369.174							2009	4-androsten-3beta,17beta-diol monosulfate (2)	Lipid	Steroid	37210	LC/MS Neg	100002029	4500	369.174			NA				2550	androstenediol (3beta,17beta) monosulfate (2)	Lipid	Androgenic Steroids	37210	LC/MS Neg	100002029	4500	369.174		NA		1909	4-androsten-3beta,17beta-diol monosulfate (2)	Lipid	Steroid	37210	LC/MS Neg	100002029
37211	1791	4-androsten-3beta,17beta-diol monosulfate (1)	Lipid	Steroid	37211	LC/MS Neg	100002028	4547	369.174	521-17-5				HMDB03818		2008	4-androsten-3beta,17beta-diol monosulfate (1)	Lipid	Steroid	37211	LC/MS Neg	100002028	4500	369.174	521-17-5		NA		HMDB03818		2549	androstenediol (3beta,17beta) monosulfate (1)	Lipid	Androgenic Steroids	37211	LC/MS Neg	100002028	4535	369.174	521-17-5	13847309		1908	4-androsten-3beta,17beta-diol monosulfate (1)	Lipid	Steroid	37211	LC/MS Neg	100002028
37231	1509	1-docosapentaenoyl-GPC (22:5n3)*	Lipid	Lysolipid	37231	LC/MS Neg	100002063	5958	644.357							1697	1-docosapentaenoyl-GPC (22:5n3)*	Lipid	Lysolipid	37231	LC/MS Neg	100002063	5958	644.357			NA				2048	1-docosapentaenoyl-GPC (22:5n3)*	Lipid	Lysophospholipid	37231	LC/MS Pos Late	100002063	1470	570.355		NA		1614	1-docosapentaenoyl-GPC (22:5n3)*	Lipid	Lysolipid	37231	LC/MS Pos Late	100002063
37418	1481	1-pentadecanoyl-GPC (15:0)*	Lipid	Lysolipid	37418	LC/MS Pos Late	100002173	1474	482.324							1667	1-pentadecanoyl-GPC (15:0)*	Lipid	Lysolipid	37418	LC/MS Pos Late	100002173	1474	482.324			NA				2011	1-pentadecanoyl-GPC (15:0)*	Lipid	Lysophospholipid	37418	LC/MS Pos Late	100002173	1474	482.324		NA		1585	1-pentadecanoyl-GPC (15:0)*	Lipid	Lysolipid	37418	LC/MS Pos Late	100002173
37431	344	N-methylproline	Amino Acid	Urea cycle; Arginine and Proline Metabolism	37431	LC/MS Pos Early	100001956	1335	130.086	475-11-6	557	541				382	N-methylproline	Amino Acid	Urea cycle; Arginine and Proline Metabolism	37431	LC/MS Pos Early	100001956	1335	130.086	475-11-6	557	541				373	N-methylproline	Amino Acid	Urea cycle; Arginine and Proline Metabolism	37431	LC/MS Pos Early	100001956	1335	130.086	475-11-6	557		366	N-methylproline	Amino Acid	Urea cycle; Arginine and Proline Metabolism	37431	LC/MS Pos Early	100001956
37432	2553	N-acetyl-beta-alanine	Nucleotide	Pyrimidine Metabolism, Uracil containing	37432	LC/MS Neg	100002102	773	130.051	3025-95-4	76406	68881	C01073		C01073	2797	N-acetyl-beta-alanine	Nucleotide	Pyrimidine Metabolism, Uracil containing	37432	LC/MS Neg	100002102	773	130.051	3025-95-4	76406	68881	C01073		C01073	3337	N-acetyl-beta-alanine	Nucleotide	Pyrimidine Metabolism, Uracil containing	37432	LC/MS Neg	100002102	773	130.051	3025-95-4	76406	C01073	2686	N-acetyl-beta-alanine	Nucleotide	Pyrimidine Metabolism, Uracil containing	37432	LC/MS Neg	100002102
37443	315	cysteine sulfinic acid	Amino Acid	Methionine, Cysteine, SAM and Taurine Metabolism	37443	LC/MS Pos Early	100002113	597	154.017	207121-48-0	109	107	C00606	HMDB00996	C00606	350	cysteine sulfinic acid	Amino Acid	Methionine, Cysteine, SAM and Taurine Metabolism	37443	LC/MS Pos Early	100002113	597	154.017	207121-48-0	109	107	C00606	HMDB00996	C00606	337	cysteine sulfinic acid	Amino Acid	Methionine, Cysteine, SAM and Taurine Metabolism	37443	LC/MS Pos Early	100002113	597	154.017	207121-48-0	109	C00606	336	cysteine sulfinic acid	Amino Acid	Methionine, Cysteine, SAM and Taurine Metabolism	37443	LC/MS Pos Early	100002113
37445	3247	4-hydroxycoumarin	Xenobiotics	Drug	37445	LC/MS Neg	100002049	2470	161.024	1076-38-6	54682930	10254753	C20414		C20414	3539	4-hydroxycoumarin	Xenobiotics	Drug	37445	LC/MS Neg	100002049	2470	161.024	1076-38-6	54682930	10254753	C20414		C20414	4174	4-hydroxycoumarin	Xenobiotics	Drug	37445	LC/MS Neg	100002049	2470	161.024	1076-38-6	54682930	C20414	3392	4-hydroxycoumarin	Xenobiotics	Drug	37445	LC/MS Neg	100002049
37455	1429	glycerophosphoethanolamine	Lipid	Phospholipid Metabolism	37455	LC/MS Polar	100001620	3075	214.049	33049-08-0	123874	110410	C01233	HMDB00114	C01233	1506	glycerophosphoethanolamine	Lipid	Phospholipid Metabolism	37455	LC/MS Pos Early	100001620	659	216.063	33049-08-0	123874	110410	C01233	HMDB00114	C01233	1626	glycerophosphoethanolamine	Lipid	Phospholipid Metabolism	37455	LC/MS Pos Early	100001620	659	216.063	33049-08-0	123874	C01233	1465	glycerophosphoethanolamine	Lipid	Phospholipid Metabolism	37455	LC/MS Pos Early	100001620
37459	2960	ergothioneine	Xenobiotics	Food Component/Plant	37459	LC/MS Pos Early	100002154	850	230.096	58511-63-0	3032311	2297320	C05570	HMDB03045	C05570	3215	ergothioneine	Xenobiotics	Food Component/Plant	37459	LC/MS Pos Early	100002154	850	230.096	58511-63-0	3032311	2297320	C05570	HMDB03045	C05570	3798	ergothioneine	Xenobiotics	Food Component/Plant	37459	LC/MS Pos Early	100002154	850	230.096	58511-63-0	3032311	C05570	3095	ergothioneine	Xenobiotics	Food Component/Plant	37459	LC/MS Pos Early	100002154
37475	3179	4-acetaminophen sulfate	Xenobiotics	Drug	37475	LC/MS Neg	2049	1792	230.013	10066-90-7;32113-41-0	83939	75741	C06804	HMDB59911	C06804	3467	4-acetaminophen sulfate	Xenobiotics	Drug	37475	LC/MS Neg	2049	1792	230.013	10066-90-7;32113-41-0	83939	75741	C06804	HMDB59911	C06804	4094	4-acetaminophen sulfate	Xenobiotics	Drug	37475	LC/MS Neg	2049	1792	230.013	10066-90-7;32113-41-0	83939	C06804	3324	4-acetaminophen sulfate	Xenobiotics	Drug	37475	LC/MS Neg	2049
37482	NA	NA	NA	NA	NA	NA	NA	NA	NA	NA	NA	NA	NA	NA	NA	1970	17alpha-hydroxypregnenolone sulfate	Lipid	Steroid	37482	LC/MS Neg	100002128	4800	411.185	28901-70-4	152971	134824		HMDB00416		2467	17alpha-hydroxypregnenolone 3-sulfate	Lipid	Pregnenolone Steroids	37482	LC/MS Neg	100002128	4800	411.185	28901-70-4	152971		1870	17alpha-hydroxypregnenolone sulfate	Lipid	Steroid	37482	LC/MS Neg	100002128
37496	369	N-acetylputrescine	Amino Acid	Polyamine Metabolism	37496	LC/MS Pos Early	192	2230	131.118	18233-70-0	122356	109095	C02714	HMDB02064	C02714	408	N-acetylputrescine	Amino Acid	Polyamine Metabolism	37496	LC/MS Pos Early	192	2230	131.118	18233-70-0	122356	109095	C02714	HMDB02064	C02714	397	N-acetylputrescine	Amino Acid	Polyamine Metabolism	37496	LC/MS Pos Early	192	2230	131.118	18233-70-0	122356	C02714	392	N-acetylputrescine	Amino Acid	Polyamine Metabolism	37496	LC/MS Pos Early	192
37506	1649	palmitoyl sphingomyelin (d18:1/16:0)	Lipid	Sphingolipid Metabolism	37506	LC/MS Pos Late	100002107	2168	703.575	6254-89-3	9939941	8115562				1858	palmitoyl sphingomyelin (d18:1/16:0)	Lipid	Sphingolipid Metabolism	37506	LC/MS Pos Late	100002107	2168	703.575	6254-89-3	9939941	8115562				2285	palmitoyl sphingomyelin (d18:1/16:0)	Lipid	Sphingolipid Metabolism	37506	LC/MS Pos Late	100002107	2168	703.575	6254-89-3	9939941		1760	palmitoyl sphingomyelin (d18:1/16:0)	Lipid	Sphingolipid Metabolism	37506	LC/MS Pos Late	100002107
37529	1651	sphingomyelin (d18:1/18:1, d18:2/18:0)	Lipid	Sphingolipid Metabolism	37529	LC/MS Pos Late	100002106	2167	729.591	108392-10-5	6443882	4947837				1860	sphingomyelin (d18:1/18:1, d18:2/18:0)	Lipid	Sphingolipid Metabolism	37529	LC/MS Pos Late	100002106	2167	729.591	108392-10-5	6443882	4947837				2296	sphingomyelin (d18:1/18:1, d18:2/18:0)	Lipid	Sphingolipid Metabolism	37529	LC/MS Pos Late	100002106	2167	729.591	108392-10-5	6443882		1762	sphingomyelin (d18:1/18:1, d18:2/18:0)	Lipid	Sphingolipid Metabolism	37529	LC/MS Pos Late	100002106
37752	1287	13-HODE + 9-HODE	Lipid	Fatty Acid, Monohydroxy	37752	LC/MS Neg	100002196	5275	295.228		43013					1350	13-HODE + 9-HODE	Lipid	Fatty Acid, Monohydroxy	37752	LC/MS Neg	100002196	5275	295.228		43013	NA				1447	13-HODE + 9-HODE	Lipid	Fatty Acid, Monohydroxy	37752	LC/MS Neg	100002196	5275	295.228		43013		1318	13-HODE + 9-HODE	Lipid	Fatty Acid, Monohydroxy	37752	LC/MS Neg	100002196
38100	2890	betonicine	Xenobiotics	Food Component/Plant	38100	LC/MS Pos Early	100002153	1012	160.097	515-25-3	164642	144333	C08269	HMDB29412	C08269	NA	NA	NA	NA	NA	NA	NA	NA	NA	NA	NA	NA	NA	NA	NA	NA	NA	NA	NA	NA	NA	NA	NA	NA	NA	NA	NA	3024	betonicine	Xenobiotics	Food Component/Plant	38100	LC/MS Pos Early	100002153
38102	1378	oleic ethanolamide	Lipid	Endocannabinoid	38102	LC/MS Neg	1137	6900	324.291	11-58-0;111-58-0	5283454	4446574		HMDB02088		1452	oleoyl ethanolamide	Lipid	Endocannabinoid	38102	LC/MS Neg	1137	6400	324.291	11-58-0;111-58-0	5283454	4446574		HMDB02088		1560	oleoyl ethanolamide	Lipid	Endocannabinoid	38102	LC/MS Neg	1137	6450	324.291	11-58-0;111-58-0	5283454		1413	oleoyl ethanolamide	Lipid	Endocannabinoid	38102	LC/MS Neg	1137
38116	NA	NA	NA	NA	NA	NA	NA	NA	NA	NA	NA	NA	NA	NA	NA	257	indole-3-carboxylic acid	Amino Acid	Tryptophan Metabolism	38116	LC/MS Neg	100002185	1708.8	160.04	771-50-6	69867	NA	C19837	HMDB03320	C19837	236	indole-3-carboxylic acid	Amino Acid	Tryptophan Metabolism	38116	LC/MS Neg	100002185	1710	160.04	771-50-6	69867	C19837	248	indole-3-carboxylic acid	Amino Acid	Tryptophan Metabolism	38116	LC/MS Neg	100002185
38165	1381	palmitoyl ethanolamide	Lipid	Endocannabinoid	38165	LC/MS Neg	1489	6760	298.275	544-31-0	4671	4509	C16512	HMDB02100	C16512	NA	NA	NA	NA	NA	NA	NA	NA	NA	NA	NA	NA	NA	NA	NA	1563	palmitoyl ethanolamide	Lipid	Endocannabinoid	38165	LC/MS Neg	1489	6300	298.275	544-31-0	4671	C16512	1416	palmitoyl ethanolamide	Lipid	Endocannabinoid	38165	LC/MS Neg	1489
38168	1785	16a-hydroxy DHEA 3-sulfate	Lipid	Steroid	38168	LC/MS Neg	100002126	4240	383.153							2002	16a-hydroxy DHEA 3-sulfate	Lipid	Steroid	38168	LC/MS Neg	100002126	4240	383.153			NA				2533	16a-hydroxy DHEA 3-sulfate	Lipid	Androgenic Steroids	38168	LC/MS Neg	100002126	4240	383.153		NA		1902	16a-hydroxy DHEA 3-sulfate	Lipid	Steroid	38168	LC/MS Neg	100002126
38170	1737	pregnenolone sulfate	Lipid	Steroid	38170	LC/MS Neg	100002129	5100	395.19	1247-64-9	105074	94802		HMDB00774		1954	pregnenolone sulfate	Lipid	Steroid	38170	LC/MS Neg	100002129	5100	395.19	1247-64-9	105074	94802		HMDB00774		2463	pregnenolone sulfate	Lipid	Pregnenolone Steroids	38170	LC/MS Neg	100002129	5100	395.19	1247-64-9	105074		1854	pregnenolone sulfate	Lipid	Steroid	38170	LC/MS Neg	100002129
38178	1240	cis-4-decenoyl carnitine	Lipid	Fatty Acid Metabolism(Acyl Carnitine)	38178	LC/MS Pos Late	100002259	1057	314.233	98930-66-6						1294	cis-4-decenoyl carnitine	Lipid	Fatty Acid Metabolism(Acyl Carnitine)	38178	LC/MS Pos Late	100002259	1057	314.233	98930-66-6		NA				1355	cis-4-decenoylcarnitine (C10:1)	Lipid	Fatty Acid Metabolism(Acyl Carnitine)	38178	LC/MS Pos Late	100002259	1057	314.233	98930-66-6	NA		1265	cis-4-decenoyl carnitine	Lipid	Fatty Acid Metabolism(Acyl Carnitine)	38178	LC/MS Pos Late	100002259
38276	2866	2,3-dihydroxyisovalerate	Xenobiotics	Food Component/Plant	38276	LC/MS Polar	100002417	1050	133.051	1756-18-9	677	657	C04039	HMDB12141	C04039	3119	2,3-dihydroxyisovalerate	Xenobiotics	Food Component/Plant	38276	LC/MS Polar	100002417	1050	133.051	1756-18-9	677	657	C04039	HMDB12141	C04039	3694	2,3-dihydroxyisovalerate	Xenobiotics	Food Component/Plant	38276	LC/MS Polar	100002417	1050	133.051	1756-18-9	677	C04039	3000	2,3-dihydroxyisovalerate	Xenobiotics	Food Component/Plant	38276	LC/MS Polar	100002417
38296	1124	17-methylstearate	Lipid	Fatty Acid, Branched	38296	LC/MS Neg	100002356	5993	297.28	2724-59-6	3083779	2340933				1174	17-methylstearate	Lipid	Fatty Acid, Branched	38296	LC/MS Neg	100002356	5993	297.28	2724-59-6	3083779	2340933				1241	17-methylstearate	Lipid	Fatty Acid, Branched	38296	LC/MS Neg	100002356	5993	297.28	2724-59-6	3083779		1148	17-methylstearate	Lipid	Fatty Acid, Branched	38296	LC/MS Neg	100002356
38395	NA	NA	NA	NA	NA	NA	NA	NA	NA	NA	NA	NA	NA	NA	NA	1368	12,13-DiHOME	Lipid	Fatty Acid, Dihydroxy	38395	LC/MS Neg	62	5137	313.238	263399-35-5	10236635	8412123	C14829	HMDB04705	C14829	1469	12,13-DiHOME	Lipid	Fatty Acid, Dihydroxy	38395	LC/MS Neg	62	5137	313.238	263399-35-5	10236635	C14829	1331	12,13-DiHOME	Lipid	Fatty Acid, Dihydroxy	38395	LC/MS Neg	62
38399	NA	NA	NA	NA	NA	NA	NA	NA	NA	NA	NA	NA	NA	NA	NA	1369	9,10-DiHOME	Lipid	Fatty Acid, Dihydroxy	38399	LC/MS Neg	179	5180	313.238	263399-34-4	9966640	8142232	C14828	HMDB04704	C14828	1470	9,10-DiHOME	Lipid	Fatty Acid, Dihydroxy	38399	LC/MS Neg	179	5180	313.238	263399-34-4	9966640	C14828	1332	9,10-DiHOME	Lipid	Fatty Acid, Dihydroxy	38399	LC/MS Neg	179
38637	2934	cinnamoylglycine	Xenobiotics	Food Component/Plant	38637	LC/MS Neg	100002253	3127	204.067	16534-24-0	709625	618829		HMDB11621		3189	cinnamoylglycine	Xenobiotics	Food Component/Plant	38637	LC/MS Neg	100002253	3127	204.067	16534-24-0	709625	618829		HMDB11621		3767	cinnamoylglycine	Xenobiotics	Food Component/Plant	38637	LC/MS Neg	100002253	3127	204.067	16534-24-0	709625		3069	cinnamoylglycine	Xenobiotics	Food Component/Plant	38637	LC/MS Neg	100002253
38661	2771	hydroxycotinine	Xenobiotics	Tobacco Metabolite	38661	LC/MS Pos Early	100002717	2030	193.097	34834-67-8	10219774	8395266		HMDB01390		3022	hydroxycotinine	Xenobiotics	Tobacco Metabolite	38661	LC/MS Pos Early	100002717	2030	193.097	34834-67-8	10219774	8395266		HMDB01390		3596	hydroxycotinine	Xenobiotics	Tobacco Metabolite	38661	LC/MS Pos Early	100002717	2030	193.097	34834-67-8	10219774		2905	hydroxycotinine	Xenobiotics	Tobacco Metabolite	38661	LC/MS Pos Early	100002717
38662	2772	cotinine N-oxide	Xenobiotics	Tobacco Metabolite	38662	LC/MS Pos Early	100002719	1377	193.097	36508-80-2	9815514	7991264		HMDB01411		3023	cotinine N-oxide	Xenobiotics	Tobacco Metabolite	38662	LC/MS Pos Early	100002719	1377	193.097	36508-80-2	9815514	7991264		HMDB01411		3597	cotinine N-oxide	Xenobiotics	Tobacco Metabolite	38662	LC/MS Pos Early	100002719	1377	193.097	36508-80-2	9815514		2906	cotinine N-oxide	Xenobiotics	Tobacco Metabolite	38662	LC/MS Pos Early	100002719
38667	NA	NA	NA	NA	NA	NA	NA	NA	NA	NA	NA	NA	NA	NA	NA	280	3-methylglutaconate	Amino Acid	Leucine, Isoleucine and Valine Metabolism	38667	LC/MS Polar	100002458	2579.6	143.035	5746-90-7	1551553	1267861		HMDB00522		265	3-methylglutaconate	Amino Acid	Leucine, Isoleucine and Valine Metabolism	57747	LC/MS Polar	100002458	2700	99.0452	5746-90-7	1551553		269	3-methylglutaconate	Amino Acid	Leucine, Isoleucine and Valine Metabolism	38667	LC/MS Polar	100002458
38768	NA	NA	NA	NA	NA	NA	NA	NA	NA	NA	NA	NA	NA	NA	NA	1171	15-methylpalmitate	Lipid	Fatty Acid, Branched	38768	LC/MS Neg	100002945	5695	269.249		17903417	NA				1238	15-methylpalmitate	Lipid	Fatty Acid, Branched	38768	LC/MS Neg	100002945	5695	269.249		17903417		1145	15-methylpalmitate	Lipid	Fatty Acid, Branched	38768	LC/MS Neg	100002945
39270	1516	1-(1-enyl-palmitoyl)-GPE (P-16:0)*	Lipid	Lysolipid	39270	LC/MS Neg	100003000	6285	436.283			10471193				1794	1-(1-enyl-palmitoyl)-GPE (P-16:0)*	Lipid	Lysoplasmalogen	39270	LC/MS Pos Late	100003000	1558	438.298			10471193				2148	1-(1-enyl-palmitoyl)-GPE (P-16:0)*	Lipid	Lysoplasmalogen	39270	LC/MS Pos Late	100003000	1558	438.298		NA		1705	1-(1-enyl-palmitoyl)-GPE (P-16:0)*	Lipid	Lysoplasmalogen	39270	LC/MS Pos Late	100003000
39271	1517	1-(1-enyl-stearoyl)-GPE (P-18:0)*	Lipid	Lysolipid	39271	LC/MS Neg	100003001	6500	464.315							1798	1-(1-enyl-stearoyl)-GPE (P-18:0)*	Lipid	Lysoplasmalogen	39271	LC/MS Polar	100003001	890	464.315			NA				2152	1-(1-enyl-stearoyl)-GPE (P-18:0)*	Lipid	Lysoplasmalogen	39271	LC/MS Pos Late	100003001	1649	466.329		NA		1709	1-(1-enyl-stearoyl)-GPE (P-18:0)*	Lipid	Lysoplasmalogen	39271	LC/MS Neg	100003001
39379	1881	glycoursodeoxycholate	Lipid	Secondary Bile Acid Metabolism	39379	LC/MS Neg	100002911	5033	448.307	64480-66-6	12310288	19973534		HMDB00708		2107	glycoursodeoxycholate	Lipid	Secondary Bile Acid Metabolism	39379	LC/MS Neg	100002911	5033	448.307	64480-66-6	12310288	19973534		HMDB00708		2634	glycoursodeoxycholate	Lipid	Secondary Bile Acid Metabolism	39379	LC/MS Neg	100002911	5033	448.307	64480-66-6	12310288		2005	glycoursodeoxycholate	Lipid	Secondary Bile Acid Metabolism	39379	LC/MS Neg	100002911
39592	310	S-methylcysteine	Amino Acid	Methionine, Cysteine, SAM and Taurine Metabolism	39592	LC/MS Neg	100002749	880	134.028	1187-84-4	24417	22826		HMDB02108		345	S-methylcysteine	Amino Acid	Methionine, Cysteine, SAM and Taurine Metabolism	39592	LC/MS Neg	100002749	880	134.028	1187-84-4	24417	22826		HMDB02108		329	S-methylcysteine	Amino Acid	Methionine, Cysteine, SAM and Taurine Metabolism	39592	LC/MS Neg	100002749	880	134.028	1187-84-4	24417		331	S-methylcysteine	Amino Acid	Methionine, Cysteine, SAM and Taurine Metabolism	39592	LC/MS Neg	100002749
39600	2696	3-hydroxyhippurate	Xenobiotics	Benzoate Metabolism	39600	LC/MS Neg	100002122	1687	194.046	1637-75-8	450268	396603		HMDB06116		2945	3-hydroxyhippurate	Xenobiotics	Benzoate Metabolism	39600	LC/MS Neg	100002122	1687	194.046	1637-75-8	450268	396603		HMDB06116		3498	3-hydroxyhippurate	Xenobiotics	Benzoate Metabolism	39600	LC/MS Neg	100002122	1687	194.046	1637-75-8	450268		2830	3-hydroxyhippurate	Xenobiotics	Benzoate Metabolism	39600	LC/MS Neg	100002122
39603	3457	ethyl glucuronide	Xenobiotics	Chemical	39603	LC/MS Neg	100002849	793	221.067	17685-04-0	152226	134174				3790	ethyl glucuronide	Xenobiotics	Chemical	39603	LC/MS Pos Early	100002849	1181	240.108	17685-04-0	152226	134174				4470	ethyl glucuronide	Xenobiotics	Chemical	39603	LC/MS Pos Early	100002849	1181	240.108	17685-04-0	152226		3615	ethyl glucuronide	Xenobiotics	Chemical	39603	LC/MS Neg	100002849
39609	1282	16-hydroxypalmitate	Lipid	Fatty Acid, Monohydroxy	39609	LC/MS Neg	100002953	5236.2	271.228	506-13-8	10466	10034	C18218	HMDB06294	C18218	NA	NA	NA	NA	NA	NA	NA	NA	NA	NA	NA	NA	NA	NA	NA	1443	16-hydroxypalmitate	Lipid	Fatty Acid, Monohydroxy	39609	LC/MS Neg	100002953	5236.2	271.228	506-13-8	10466	C18218	1312	16-hydroxypalmitate	Lipid	Fatty Acid, Monohydroxy	39609	LC/MS Neg	100002953
39831	1155	eicosanodioate	Lipid	Fatty Acid, Dicarboxylate	39831	LC/MS Neg	100002951	5200.9	341.27	2424-92-2	75502	68030				1208	eicosanodioate	Lipid	Fatty Acid, Dicarboxylate	39831	LC/MS Neg	100002951	5200.9	341.27	2424-92-2	75502	68030				1276	eicosanodioate	Lipid	Fatty Acid, Dicarboxylate	39831	LC/MS Neg	100002951	5200.9	341.27	2424-92-2	75502		1179	eicosanodioate	Lipid	Fatty Acid, Dicarboxylate	39831	LC/MS Neg	100002951
40097	NA	X - 17299			40097	LC/MS Pos Early	NA	2344	229.154							NA	X - 17299			40097	LC/MS Pos Early	NA	2344	229.154			NA				NA	X - 17299			40097	LC/MS Pos Early	NA	2344	229.154		NA		NA	X - 17299			40097	LC/MS Pos Early	NA
40406	1430	trimethylamine N-oxide	Lipid	Phospholipid Metabolism	40406	LC/MS Pos Early	100003397	2100	76.0757	1184-78-7	1145	1113	C01104	HMDB00925	C01104	1507	trimethylamine N-oxide	Lipid	Phospholipid Metabolism	40406	LC/MS Pos Early	100003397	2100	76.0757	1184-78-7	1145	1113	C01104	HMDB00925	C01104	1629	trimethylamine N-oxide	Lipid	Phospholipid Metabolism	40406	LC/MS Pos Early	100003397	2100	76.0757	1184-78-7	1145	C01104	1466	trimethylamine N-oxide	Lipid	Phospholipid Metabolism	40406	LC/MS Pos Early	100003397
40469	2606	N1-Methyl-2-pyridone-5-carboxamide	Cofactors and Vitamins	Nicotinate and Nicotinamide Metabolism	40469	LC/MS Pos Early	100001468	1250	153.066	701-44-0	69698	62899	C05842	HMDB04193	C05842	2852	N1-Methyl-2-pyridone-5-carboxamide	Cofactors and Vitamins	Nicotinate and Nicotinamide Metabolism	40469	LC/MS Neg	100001468	1668	151.051	701-44-0	69698	62899	C05842	HMDB04193	C05842	3396	N1-Methyl-2-pyridone-5-carboxamide	Cofactors and Vitamins	Nicotinate and Nicotinamide Metabolism	40469	LC/MS Neg	100001468	1668	151.051	701-44-0	69698	C05842	2740	N1-Methyl-2-pyridone-5-carboxamide	Cofactors and Vitamins	Nicotinate and Nicotinamide Metabolism	40469	LC/MS Neg	100001468
40473	59	hydantoin-5-propionic acid	Amino Acid	Histidine Metabolism	40473	LC/MS Polar	100002514	2080	171.041	5624-26-0	782	761	C05565	HMDB01212	C05565	65	hydantoin-5-propionic acid	Amino Acid	Histidine Metabolism	40473	LC/MS Polar	100002514	2080	171.041	5624-26-0	782	761	C05565	HMDB01212	C05565	68	hydantoin-5-propionic acid	Amino Acid	Histidine Metabolism	40473	LC/MS Polar	100002514	2080	171.041	5624-26-0	782	C05565	62	hydantoin-5-propionic acid	Amino Acid	Histidine Metabolism	40473	LC/MS Polar	100002514
40481	2951	dihydroferulic acid	Xenobiotics	Food Component/Plant	40481	LC/MS Neg	100003432	1928	195.066	1135-23-5	14340	13701				3206	dihydroferulic acid	Xenobiotics	Food Component/Plant	40481	LC/MS Neg	100003432	1928	195.066	1135-23-5	14340	13701				3789	dihydroferulic acid	Xenobiotics	Food Component/Plant	40481	LC/MS Neg	100003432	1928	195.066	1135-23-5	14340		3086	dihydroferulic acid	Xenobiotics	Food Component/Plant	40481	LC/MS Neg	100003432
40703	656	prolylglycine	Peptide	Dipeptide	40703	LC/MS Pos Early	100003674	2136	173.092	2578-57-6	7408076;6426709	4932143				696	prolylglycine	Peptide	Dipeptide	40703	LC/MS Pos Early	100003674	2136	173.092	2578-57-6	7408076;6426709	4932143				708	prolylglycine	Peptide	Dipeptide	40703	LC/MS Pos Early	100003674	2136	173.092	2578-57-6	6426709		679	prolylglycine	Peptide	Dipeptide	40703	LC/MS Pos Early	100003674
40705	NA	NA	NA	NA	NA	NA	NA	NA	NA	NA	NA	NA	NA	NA	NA	690	prolylalanine	Peptide	Dipeptide	40705	LC/MS Pos Early	100003668	2290	187.108	6422-36-2	418041	370069				NA	NA	NA	NA	NA	NA	NA	NA	NA	NA	NA	NA	673	prolylalanine	Peptide	Dipeptide	40705	LC/MS Pos Early	100003668
40708	1766	pregnanediol-3-glucuronide	Lipid	Steroid	40708	LC/MS Neg	100003470	5145	495.296	1852-49-9	123796	110346				1983	pregnanediol-3-glucuronide	Lipid	Steroid	40708	LC/MS Neg	100003470	5145	495.296	1852-49-9	123796	110346				2496	pregnanediol-3-glucuronide	Lipid	Progestin Steroids	40708	LC/MS Neg	100003470	5145	495.296	1852-49-9	123796		1883	pregnanediol-3-glucuronide	Lipid	Steroid	40708	LC/MS Neg	100003470
40730	63	imidazole propionate	Amino Acid	Histidine Metabolism	40730	LC/MS Pos Early	100003434	2263	141.066	1074-59-5	70630	63798		HMDB02271		69	imidazole propionate	Amino Acid	Histidine Metabolism	40730	LC/MS Pos Early	100003434	2263	141.066	1074-59-5	70630	63798		HMDB02271		71	imidazole propionate	Amino Acid	Histidine Metabolism	40730	LC/MS Pos Early	100003434	2263	141.066	1074-59-5	70630		66	imidazole propionate	Amino Acid	Histidine Metabolism	40730	LC/MS Pos Early	100003434
41220	1525	2-stearoyl-GPE (18:0)*	Lipid	Lysolipid	41220	LC/MS Neg	100003901	6350	480.31			24769218				1709	2-stearoyl-GPE (18:0)*	Lipid	Lysolipid	41220	LC/MS Neg	100003901	6350	480.31			24769218				1985	2-stearoyl-GPE (18:0)*	Lipid	Lysophospholipid	41220	LC/MS Neg	100003901	6350	480.31		NA		1626	2-stearoyl-GPE (18:0)*	Lipid	Lysolipid	41220	LC/MS Neg	100003901
41888	3549	succinimide	Xenobiotics	Chemical	41888	LC/MS Polar	100003696	2155	116.035	123-56-8	11439	10955	C07273		C07273	3885	succinimide	Xenobiotics	Chemical	41888	LC/MS Polar	100003696	2155	116.035	123-56-8	11439	10955	C07273		C07273	4567	succinimide	Xenobiotics	Chemical	41888	LC/MS Polar	100003696	2155	116.035	123-56-8	11439	C07273	3709	succinimide	Xenobiotics	Chemical	41888	LC/MS Polar	100003696
42040	NA	NA	NA	NA	NA	NA	NA	NA	NA	NA	NA	NA	NA	NA	NA	195	5-hydroxymethyl-2-furoic acid	Amino Acid	Phenylalanine and Tyrosine Metabolism	42040	LC/MS Neg	100003954	962	141.019	6338-41-6	80642	72827	C20448	HMDB02432	C20448	NA	NA	NA	NA	NA	NA	NA	NA	NA	NA	NA	NA	189	5-hydroxymethyl-2-furoic acid	Amino Acid	Phenylalanine and Tyrosine Metabolism	42040	LC/MS Neg	100003954
42087	226	indoleacetylglutamine	Amino Acid	Tryptophan Metabolism	42087	LC/MS Neg	100001731	2535	302.115		25200879			HMDB13240		250	indoleacetylglutamine	Amino Acid	Tryptophan Metabolism	42087	LC/MS Pos Early	100001731	2185	304.129		25200879	NA		HMDB13240		233	indoleacetylglutamine	Amino Acid	Tryptophan Metabolism	42087	LC/MS Pos Early	100001731	2185	304.129		25200879		241	indoleacetylglutamine	Amino Acid	Tryptophan Metabolism	42087	LC/MS Neg	100001731
42095	1181	palmitic amide	Lipid	Fatty Acid, Amide	42095	LC/MS Neg	100003915	6690	254.249	629-54-9	69421	62629				1234	palmitic amide	Lipid	Fatty Acid, Amide	42095	LC/MS Pos Late	100003915	1661	256.264	629-54-9	69421	62629				1302	palmitic amide	Lipid	Fatty Acid, Amide	42095	LC/MS Pos Late	100003915	1661	256.264	629-54-9	69421		1205	palmitic amide	Lipid	Fatty Acid, Amide	42095	LC/MS Neg	100003915
42109	1004	phosphate	Energy	Oxidative Phosphorylation	42109	LC/MS Pos Early	461	576	98.9842	7664-38-2	1061	1032	C00009	HMDB01429	C00009	1052	phosphate	Energy	Oxidative Phosphorylation	42109	LC/MS Pos Early	461	576	98.9842	7664-38-2	1061	1032	C00009	HMDB01429	C00009	1093	phosphate	Energy	Oxidative Phosphorylation	42109	LC/MS Pos Early	461	576	98.9842	7664-38-2	1061	C00009	1028	phosphate	Energy	Oxidative Phosphorylation	42109	LC/MS Pos Early	461
42370	NA	NA	NA	NA	NA	NA	NA	NA	NA	NA	NA	NA	NA	NA	NA	57	S-1-pyrroline-5-carboxylate	Amino Acid	Glutamate Metabolism	42370	LC/MS Pos Early	35	1528	114.055	2906-39-0	1196	10140206	C04322	HMDB01301	C04322	57	S-1-pyrroline-5-carboxylate	Amino Acid	Glutamate Metabolism	42370	LC/MS Pos Early	35	1528	114.055	2906-39-0	1196	C04322	54	S-1-pyrroline-5-carboxylate	Amino Acid	Glutamate Metabolism	42370	LC/MS Pos Early	35
42374	305	2-aminobutyrate	Amino Acid	Methionine, Cysteine, SAM and Taurine Metabolism	42374	LC/MS Pos Early	1128	2059	104.071	1492-24-6	439691	388757	C02261	HMDB00650	C02261	340	2-aminobutyrate	Amino Acid	Methionine, Cysteine, SAM and Taurine Metabolism	42374	LC/MS Pos Early	1128	2059	104.071	1492-24-6	439691	388757	C02261	HMDB00650	C02261	417	2-aminobutyrate	Amino Acid	Glutathione Metabolism	42374	LC/MS Pos Early	1128	2059	104.071	1492-24-6	439691	C02261	326	2-aminobutyrate	Amino Acid	Methionine, Cysteine, SAM and Taurine Metabolism	42374	LC/MS Pos Early	1128
42382	NA	NA	NA	NA	NA	NA	NA	NA	NA	NA	NA	NA	NA	NA	NA	333	S-adenosylhomocysteine (SAH)	Amino Acid	Methionine, Cysteine, SAM and Taurine Metabolism	42382	LC/MS Neg	197	1832.4	383.114	979-92-0	439155	16788012	C00021	HMDB00939	C00021	NA	NA	NA	NA	NA	NA	NA	NA	NA	NA	NA	NA	319	S-adenosylhomocysteine (SAH)	Amino Acid	Methionine, Cysteine, SAM and Taurine Metabolism	42382	LC/MS Neg	197
42398	1524	1-stearoyl-GPE (18:0)	Lipid	Lysolipid	42398	LC/MS Pos Late	100001461	1626	482.324	69747-55-3	9547068	7826018		HMDB11130		1708	1-stearoyl-GPE (18:0)	Lipid	Lysolipid	42398	LC/MS Pos Late	100001461	1626	482.324	69747-55-3	9547068	7826018		HMDB11130		1984	1-stearoyl-GPE (18:0)	Lipid	Lysophospholipid	42398	LC/MS Pos Late	100001461	1626	482.324	69747-55-3	9547068		1625	1-stearoyl-GPE (18:0)	Lipid	Lysolipid	42398	LC/MS Pos Late	100001461
42420	974	erythronate*	Carbohydrate	Aminosugar Metabolism	42420	LC/MS Polar	100001320	2186	135.03	88759-55-1	2781043	2061231		HMDB00613		1020	erythronate*	Carbohydrate	Aminosugar Metabolism	42420	LC/MS Polar	100001320	2186	135.03	88759-55-1	2781043	2061231		HMDB00613		1061	erythronate*	Carbohydrate	Aminosugar Metabolism	42420	LC/MS Polar	100001320	2186	135.03	88759-55-1	2781043		998	erythronate*	Carbohydrate	Aminosugar Metabolism	42420	LC/MS Polar	100001320
42446	1434	1-palmitoyl-2-linoleoyl-GPC (16:0/18:2)*	Lipid	Phospholipid Metabolism	42446	LC/MS Pos Late	1537	2172	758.569	40811-94-7	5287971	4450224				1512	1-palmitoyl-2-linoleoyl-GPC (16:0/18:2)	Lipid	Phospholipid Metabolism	42446	LC/MS Pos Late	1537	2160	758.569	40811-94-7	5287971	4450224				1673	1-palmitoyl-2-linoleoyl-GPC (16:0/18:2)	Lipid	Phosphatidylcholine (PC)	42446	LC/MS Pos Late	1537	2160	758.569	40811-94-7	5287971		1470	1-palmitoyl-2-linoleoyl-GPC (16:0/18:2)	Lipid	Phospholipid Metabolism	42446	LC/MS Pos Late	1537
42448	1462	1-stearoyl-2-oleoyl-GPE (18:0/18:1)	Lipid	Phospholipid Metabolism	42448	LC/MS Pos Late	100001856	2858	746.569							1541	1-stearoyl-2-oleoyl-GPE (18:0/18:1)	Lipid	Phospholipid Metabolism	42448	LC/MS Pos Late	100001856	2858	746.569			NA				1800	1-stearoyl-2-oleoyl-GPE (18:0/18:1)	Lipid	Phosphatidylethanolamine (PE)	42448	LC/MS Pos Late	100001856	2858	746.569		NA		1497	1-stearoyl-2-oleoyl-GPE (18:0/18:1)	Lipid	Phospholipid Metabolism	42448	LC/MS Pos Late	100001856
42449	1466	1-palmitoyl-2-linoleoyl-GPE (16:0/18:2)	Lipid	Phospholipid Metabolism	42449	LC/MS Pos Late	100001870	2275	716.522		9546747	7825697		HMDB05322		1544	1-palmitoyl-2-linoleoyl-GPE (16:0/18:2)	Lipid	Phospholipid Metabolism	42449	LC/MS Pos Late	100001870	2275	716.523		9546747	7825697		HMDB05322		1786	1-palmitoyl-2-linoleoyl-GPE (16:0/18:2)	Lipid	Phosphatidylethanolamine (PE)	42449	LC/MS Pos Late	100001870	2275	716.523		9546747		1500	1-palmitoyl-2-linoleoyl-GPE (16:0/18:2)	Lipid	Phospholipid Metabolism	42449	LC/MS Pos Late	100001870
42450	1433	1-stearoyl-2-arachidonoyl-GPC (18:0/20:4)	Lipid	Phospholipid Metabolism	42450	LC/MS Pos Late	100001869	2300	810.601	35418-59-8	16219824	17347139				1514	1-stearoyl-2-arachidonoyl-GPC (18:0/20:4)	Lipid	Phospholipid Metabolism	42450	LC/MS Pos Late	100001869	2300	810.601	35418-59-8	16219824	17347139				1753	1-stearoyl-2-arachidonoyl-GPC (18:0/20:4)	Lipid	Phosphatidylcholine (PC)	42450	LC/MS Pos Late	100001869	2300	810.601	35418-59-8	16219824		1469	1-stearoyl-2-arachidonoyl-GPC (18:0/20:4)	Lipid	Phospholipid Metabolism	42450	LC/MS Pos Late	100001869
42459	1668	sphingomyelin (d18:2/16:0, d18:1/16:1)*	Lipid	Sphingolipid Metabolism	42459	LC/MS Pos Late	100004329	2002	701.559							1877	sphingomyelin (d18:2/16:0, d18:1/16:1)*	Lipid	Sphingolipid Metabolism	42459	LC/MS Pos Late	100004329	2002	701.559			NA				2294	sphingomyelin (d18:2/16:0, d18:1/16:1)*	Lipid	Sphingolipid Metabolism	42459	LC/MS Pos Late	100004329	2002	701.559		NA		1779	sphingomyelin (d18:2/16:0, d18:1/16:1)*	Lipid	Sphingolipid Metabolism	42459	LC/MS Pos Late	100004329
42463	1665	sphingomyelin (d18:1/14:0, d16:1/16:0)*	Lipid	Sphingolipid Metabolism	42463	LC/MS Pos Late	100004328	1998	675.544		11433862	9608732				1874	sphingomyelin (d18:1/14:0, d16:1/16:0)*	Lipid	Sphingolipid Metabolism	42463	LC/MS Pos Late	100004328	1998	675.544		11433862	9608732				2291	sphingomyelin (d18:1/14:0, d16:1/16:0)*	Lipid	Sphingolipid Metabolism	42463	LC/MS Pos Late	100004328	1998	675.544		11433862		1776	sphingomyelin (d18:1/14:0, d16:1/16:0)*	Lipid	Sphingolipid Metabolism	42463	LC/MS Pos Late	100004328
42489	1261	2-hydroxydecanoate	Lipid	Fatty Acid, Monohydroxy	42489	LC/MS Neg	100004089	4840	187.134	5393-81-7	21488	20195				1324	2-hydroxydecanoate	Lipid	Fatty Acid, Monohydroxy	42489	LC/MS Neg	100004089	4840	187.134	5393-81-7	21488	20195				1416	2-hydroxydecanoate	Lipid	Fatty Acid, Monohydroxy	42489	LC/MS Neg	100004089	4840	187.134	5393-81-7	21488		1291	2-hydroxydecanoate	Lipid	Fatty Acid, Monohydroxy	42489	LC/MS Neg	100004089
42574	1889	glycohyocholate	Lipid	Secondary Bile Acid Metabolism	42574	LC/MS Neg	100004083	5020	464.302							2115	glycohyocholate	Lipid	Secondary Bile Acid Metabolism	42574	LC/MS Neg	100004083	5020	464.302			NA				2642	glycohyocholate	Lipid	Secondary Bile Acid Metabolism	42574	LC/MS Neg	100004083	5020	464.302		NA		2013	glycohyocholate	Lipid	Secondary Bile Acid Metabolism	42574	LC/MS Neg	100004083
42582	813	pyruvate	Carbohydrate	Glycolysis, Gluconeogenesis, and Pyruvate Metabolism	42582	LC/MS Neg	823	732.4	87.0088	127-17-3	1060	96901	C00022	HMDB00243	C00022	858	pyruvate	Carbohydrate	Glycolysis, Gluconeogenesis, and Pyruvate Metabolism	48990	LC/MS Polar	823	1083	87.0088	127-17-3	1060	96901	C00022	HMDB00243	C00022	894	pyruvate	Carbohydrate	Glycolysis, Gluconeogenesis, and Pyruvate Metabolism	48990	LC/MS Polar	823	1083	87.0088	127-17-3	1060	C00022	837	pyruvate	Carbohydrate	Glycolysis, Gluconeogenesis, and Pyruvate Metabolism	42582	LC/MS Neg	823
43231	3207	6-oxopiperidine-2-carboxylic acid	Xenobiotics	Drug	43231	LC/MS Neg	100004499	964.5	142.051	34622-39-4	3014237	2282737				107	6-oxopiperidine-2-carboxylic acid	Amino Acid	Lysine Metabolism	43231	LC/MS Neg	100004499	964.5	142.051	34622-39-4	3014237	2282737				104	6-oxopiperidine-2-carboxylate	Amino Acid	Lysine Metabolism	43231	LC/MS Neg	100004499	965	142.051	34622-39-4	3014237		104	6-oxopiperidine-2-carboxylic acid	Amino Acid	Lysine Metabolism	43231	LC/MS Neg	100004499
43239	3053	S-allylcysteine	Xenobiotics	Food Component/Plant	43239	LC/MS Pos Early	100004509	2690	162.058	21593-77-1	98280	88744				3309	S-allylcysteine	Xenobiotics	Food Component/Plant	43239	LC/MS Pos Early	100004509	2690	162.058	21593-77-1	98280	88744				3897	S-allylcysteine	Xenobiotics	Food Component/Plant	43239	LC/MS Pos Early	100004509	2690	162.058	21593-77-1	98280		3188	S-allylcysteine	Xenobiotics	Food Component/Plant	43239	LC/MS Pos Early	100004509
43249	340	N-delta-acetylornithine	Amino Acid	Urea cycle; Arginine and Proline Metabolism	43249	LC/MS Neg	100004523	858	173.093		9920500	8096135				378	N-delta-acetylornithine	Amino Acid	Urea cycle; Arginine and Proline Metabolism	43249	LC/MS Neg	100004523	858	173.093		9920500	8096135				364	N-delta-acetylornithine	Amino Acid	Urea cycle; Arginine and Proline Metabolism	43249	LC/MS Neg	100004523	858	173.093		9920500		362	N-delta-acetylornithine	Amino Acid	Urea cycle; Arginine and Proline Metabolism	43249	LC/MS Neg	100004523
43255	58	N-acetyl-1-methylhistidine*	Amino Acid	Histidine Metabolism	43255	LC/MS Pos Early	100004299	2100	212.103							63	N-acetyl-1-methylhistidine*	Amino Acid	Histidine Metabolism	43255	LC/MS Pos Early	100004299	2100	212.103			NA				67	N-acetyl-1-methylhistidine*	Amino Acid	Histidine Metabolism	43255	LC/MS Pos Early	100004299	2100	212.103		193270		60	N-acetyl-1-methylhistidine*	Amino Acid	Histidine Metabolism	43255	LC/MS Pos Early	100004299
43256	NA	NA	NA	NA	NA	NA	NA	NA	NA	NA	NA	NA	NA	NA	NA	62	N-acetyl-3-methylhistidine*	Amino Acid	Histidine Metabolism	43256	LC/MS Pos Early	100002204	2056	212.103	37841-04-6	193270	19993498				66	N-acetyl-3-methylhistidine*	Amino Acid	Histidine Metabolism	43256	LC/MS Pos Early	100002204	2056	212.103	37841-04-6	193270		59	N-acetyl-3-methylhistidine*	Amino Acid	Histidine Metabolism	43256	LC/MS Neg	100002204
43258	362	acisoga	Amino Acid	Polyamine Metabolism	43258	LC/MS Pos Early	100004541	1813	185.128	106692-36-8	129397	114601				400	acisoga	Amino Acid	Polyamine Metabolism	43258	LC/MS Neg	100004541	2297	183.114	106692-36-8	129397	114601				392	acisoga	Amino Acid	Polyamine Metabolism	43258	LC/MS Neg	100004541	2297	183.114	106692-36-8	129397		384	acisoga	Amino Acid	Polyamine Metabolism	43258	LC/MS Neg	100004541
43264	1233	hydroxybutyrylcarnitine*	Lipid	Fatty Acid Metabolism(Acyl Carnitine)	43264	LC/MS Pos Early	100003926	2400	248.149		53481617			HMDB13127		1286	3-hydroxybutyrylcarnitine (1)	Lipid	Fatty Acid Metabolism(Acyl Carnitine)	43264	LC/MS Pos Early	100003926	2400	248.149		53481617	NA		HMDB13127		1347	3-hydroxybutyrylcarnitine (1)	Lipid	Fatty Acid Metabolism(Acyl Carnitine)	43264	LC/MS Pos Early	100003926	2400	248.149		53481617		1257	3-hydroxybutyrylcarnitine (1)	Lipid	Fatty Acid Metabolism(Acyl Carnitine)	43264	LC/MS Pos Early	100003926
43266	3469	2-aminophenol sulfate	Xenobiotics	Chemical	43266	LC/MS Neg	100004322	1677	188.002		181670	158022		HMDB61116		3804	2-aminophenol sulfate	Xenobiotics	Chemical	43266	LC/MS Neg	100004322	1677	188.002		181670	158022		HMDB61116		4484	2-aminophenol sulfate	Xenobiotics	Chemical	43266	LC/MS Neg	100004322	1677	188.002		181670		3628	2-aminophenol sulfate	Xenobiotics	Chemical	43266	LC/MS Neg	100004322
43330	3186	2-hydroxyibuprofen	Xenobiotics	Drug	43330	LC/MS Pos Late	100004169	807	205.122	51146-55-5						3475	2-hydroxyibuprofen	Xenobiotics	Drug	43330	LC/MS Neg	100004169	3462	221.118	51146-55-5		NA				4102	2-hydroxyibuprofen	Xenobiotics	Drug	43330	LC/MS Neg	100004169	3462	221.118	51146-55-5	10443535		3331	2-hydroxyibuprofen	Xenobiotics	Drug	43330	LC/MS Neg	100004169
43333	3188	carboxyibuprofen	Xenobiotics	Drug	43333	LC/MS Neg	100004171	1920	235.098	15935-54-3	10444113	8619532				3477	carboxyibuprofen	Xenobiotics	Drug	43333	LC/MS Neg	100004171	1920	235.098	15935-54-3	10444113	8619532				4104	carboxyibuprofen	Xenobiotics	Drug	43333	LC/MS Neg	100004171	1920	235.098	15935-54-3	10444113		3333	carboxyibuprofen	Xenobiotics	Drug	43333	LC/MS Neg	100004171
43343	1193	2-aminooctanoate	Lipid	Fatty Acid, Amino	43343	LC/MS Pos Late	100004227	750	160.133	644-90-6	69522	62727		HMDB00991		1246	2-aminooctanoate	Lipid	Fatty Acid, Amino	43343	LC/MS Pos Late	100004227	750	160.133	644-90-6	69522	62727		HMDB00991		1314	2-aminooctanoate	Lipid	Fatty Acid, Amino	43343	LC/MS Neg	100004227	3385	158.119	644-90-6	69522		1217	2-aminooctanoate	Lipid	Fatty Acid, Amino	43343	LC/MS Pos Late	100004227
43374	NA	NA	NA	NA	NA	NA	NA	NA	NA	NA	NA	NA	NA	NA	NA	3243	indolin-2-one	Xenobiotics	Food Component/Plant	43374	LC/MS Pos Early	100004318	2575	134.06	59-48-3	321710	284794	C12312		C12312	3828	indolin-2-one	Xenobiotics	Food Component/Plant	43374	LC/MS Pos Early	100004318	2575	134.06	59-48-3	321710	C12312	3123	indolin-2-one	Xenobiotics	Food Component/Plant	43374	LC/MS Pos Early	100004318
43400	2780	2-piperidinone	Xenobiotics	Food Component/Plant	43400	LC/MS Pos Early	100004295	1675	100.076	675-20-7	12665	12144				3033	2-piperidinone	Xenobiotics	Food Component/Plant	43400	LC/MS Pos Early	100004295	1675	100.076	675-20-7	12665	12144				3608	2-piperidinone	Xenobiotics	Food Component/Plant	43400	LC/MS Pos Early	100004295	1675	100.076	675-20-7	12665		2914	2-piperidinone	Xenobiotics	Food Component/Plant	43400	LC/MS Pos Early	100004295
43424	NA	NA	NA	NA	NA	NA	NA	NA	NA	NA	NA	NA	NA	NA	NA	3847	dimethyl sulfone	Xenobiotics	Chemical	43424	LC/MS Pos Early	100004284	832	95.0161	67-71-0	6213	5978	C11142	HMDB04983	C11142	4528	dimethyl sulfone	Xenobiotics	Chemical	43424	LC/MS Pos Early	100004284	832	95.0161	67-71-0	6213	C11142	3671	dimethyl sulfone	Xenobiotics	Chemical	43424	LC/MS Pos Early	100004284
43470	2774	3-hydroxycotinine glucuronide	Xenobiotics	Tobacco Metabolite	43470	LC/MS Neg	100004494	1745	367.115	132929-88-5	183115	159230				3025	3-hydroxycotinine glucuronide	Xenobiotics	Tobacco Metabolite	43470	LC/MS Neg	100004494	1745	367.115	132929-88-5	183115	159230				3599	3-hydroxycotinine glucuronide	Xenobiotics	Tobacco Metabolite	43470	LC/MS Neg	100004494	1745	367.115	132929-88-5	183115		2908	3-hydroxycotinine glucuronide	Xenobiotics	Tobacco Metabolite	43470	LC/MS Neg	100004494
43488	410	N-acetylcarnosine	Peptide	Dipeptide Derivative	43488	LC/MS Pos Early	100004046	2141	269.124	56353-15-2	9903482	8079136		HMDB12881		449	N-acetylcarnosine	Peptide	Dipeptide Derivative	43488	LC/MS Pos Early	100004046	2141	269.124	56353-15-2	9903482	8079136		HMDB12881		446	N-acetylcarnosine	Peptide	Dipeptide Derivative	43488	LC/MS Neg	100004046	1235	267.11	56353-15-2	9903482		433	N-acetylcarnosine	Peptide	Dipeptide Derivative	43488	LC/MS Pos Early	100004046
43591	NA	NA	NA	NA	NA	NA	NA	NA	NA	NA	NA	NA	NA	NA	NA	379	N2,N5-diacetylornithine	Amino Acid	Urea cycle; Arginine and Proline Metabolism	43591	LC/MS Neg	100004575	1367	215.104	39825-23-5	10398396	8573834				366	N2,N5-diacetylornithine	Amino Acid	Urea cycle; Arginine and Proline Metabolism	43591	LC/MS Neg	100004575	1367	215.104	39825-23-5	10398396		363	N2,N5-diacetylornithine	Amino Acid	Urea cycle; Arginine and Proline Metabolism	43591	LC/MS Neg	100004575
43761	1188	2-aminoheptanoate	Lipid	Fatty Acid, Amino	43761	LC/MS Neg	100004542	2384	144.103	1115-90-8	227939	198338				1241	2-aminoheptanoate	Lipid	Fatty Acid, Amino	43761	LC/MS Pos Early	100004542	3160	146.118	1115-90-8	227939	198338				1309	2-aminoheptanoate	Lipid	Fatty Acid, Amino	43761	LC/MS Neg	100004542	2384	144.103	1115-90-8	227939		1212	2-aminoheptanoate	Lipid	Fatty Acid, Amino	43761	LC/MS Pos Early	100004542
43802	359	guanidinoacetate	Amino Acid	Creatine Metabolism	43802	LC/MS Pos Early	344	1937	118.061	352-97-6	763	743	C00581	HMDB00128	C00581	397	guanidinoacetate	Amino Acid	Creatine Metabolism	43802	LC/MS Pos Early	344	1937	118.061	352-97-6	763	743	C00581	HMDB00128	C00581	379	guanidinoacetate	Amino Acid	Creatine Metabolism	43802	LC/MS Polar	344	2884	116.047	352-97-6	763	C00581	381	guanidinoacetate	Amino Acid	Creatine Metabolism	43802	LC/MS Pos Early	344
43807	2662	bilirubin (Z,Z)	Cofactors and Vitamins	Hemoglobin and Porphyrin Metabolism	43807	LC/MS Pos Late	1090	1840	585.271	635-65-4	5280352	4444055	C00486	HMDB00054	C00486	2910	bilirubin (Z,Z)	Cofactors and Vitamins	Hemoglobin and Porphyrin Metabolism	43807	LC/MS Pos Late	1090	1840	585.271	635-65-4	5280352	4444055	C00486	HMDB00054	C00486	3460	bilirubin (Z,Z)	Cofactors and Vitamins	Hemoglobin and Porphyrin Metabolism	43807	LC/MS Pos Late	1090	1840	585.271	635-65-4	5280352	C00486	2796	bilirubin (Z,Z)	Cofactors and Vitamins	Hemoglobin and Porphyrin Metabolism	43807	LC/MS Pos Late	1090
43829	407	gamma-glutamylvaline	Peptide	Gamma-glutamyl Amino Acid	43829	LC/MS Pos Early	100001126	2700	247.129	2746-34-1	7015683			HMDB11172		446	gamma-glutamylvaline	Peptide	Gamma-glutamyl Amino Acid	43829	LC/MS Pos Early	100001126	2700	247.129	2746-34-1	7015683	NA		HMDB11172		443	gamma-glutamylvaline	Peptide	Gamma-glutamyl Amino Acid	43829	LC/MS Pos Early	100001126	2700	247.129	2746-34-1	7015683		430	gamma-glutamylvaline	Peptide	Gamma-glutamyl Amino Acid	43829	LC/MS Neg	100001126
43847	1607	glycerol 3-phosphate	Lipid	Glycerolipid Metabolism	43847	LC/MS Pos Early	100000258	580	173.021	29849-82-9	754	734	C00093	HMDB00126	C00093	1801	glycerol 3-phosphate	Lipid	Glycerolipid Metabolism	43847	LC/MS Pos Early	100000258	580	173.021	29849-82-9	754	734	C00093	HMDB00126	C00093	2156	glycerol 3-phosphate	Lipid	Glycerolipid Metabolism	43847	LC/MS Pos Early	100000258	580	173.021	29849-82-9	754	C00093	1711	glycerol 3-phosphate	Lipid	Glycerolipid Metabolism	43847	LC/MS Pos Early	100000258
44526	281	3-methyl-2-oxobutyrate	Amino Acid	Leucine, Isoleucine and Valine Metabolism	44526	LC/MS Neg	100000936	1465	115.04	3715-29-5	49	48	C00141	HMDB00019	C00141	296	3-methyl-2-oxobutyrate	Amino Acid	Leucine, Isoleucine and Valine Metabolism	44526	LC/MS Neg	100000936	1465	115.04	3715-29-5	49	48	C00141	HMDB00019	C00141	301	3-methyl-2-oxobutyrate	Amino Acid	Leucine, Isoleucine and Valine Metabolism	44526	LC/MS Neg	100000936	1465	115.04	3715-29-5	49	C00141	298	3-methyl-2-oxobutyrate	Amino Acid	Leucine, Isoleucine and Valine Metabolism	44526	LC/MS Neg	100000936
44560	1501	1-eicosenoyl-GPC (20:1)*	Lipid	Lysolipid	44560	LC/MS Pos Late	100005352	1630	550.387							1688	1-eicosenoyl-GPC (20:1)*	Lipid	Lysolipid	44560	LC/MS Pos Late	100005352	1630	550.387			NA				2034	1-eicosenoyl-GPC (20:1)*	Lipid	Lysophospholipid	44560	LC/MS Pos Late	100005352	1630	550.387		NA		1605	1-eicosenoyl-GPC (20:1)*	Lipid	Lysolipid	44560	LC/MS Pos Late	100005352
44563	1507	1-eicosapentaenoyl-GPC (20:5)*	Lipid	Lysolipid	44563	LC/MS Pos Late	100005351	1395	542.324							1694	1-eicosapentaenoyl-GPC (20:5)*	Lipid	Lysolipid	44563	LC/MS Pos Late	100005351	1395	542.324			NA				2043	1-eicosapentaenoyl-GPC (20:5)*	Lipid	Lysophospholipid	44563	LC/MS Pos Late	100005351	1395	542.324		NA		1611	1-eicosapentaenoyl-GPC (20:5)*	Lipid	Lysolipid	44563	LC/MS Pos Late	100005351
44618	NA	NA	NA	NA	NA	NA	NA	NA	NA	NA	NA	NA	NA	NA	NA	158	3-methoxytyramine sulfate	Amino Acid	Phenylalanine and Tyrosine Metabolism	44618	LC/MS Neg	100004634	1722	246.044			21233674				NA	NA	NA	NA	NA	NA	NA	NA	NA	NA	NA	NA	152	3-methoxytyramine sulfate	Amino Acid	Phenylalanine and Tyrosine Metabolism	44618	LC/MS Neg	100004634
44620	3200	4-acetylphenol sulfate	Xenobiotics	Drug	44620	LC/MS Neg	100000711	2375	215.002		4684006	3872009				3489	4-acetylphenol sulfate	Xenobiotics	Drug	44620	LC/MS Neg	100000711	2375	215.002		4684006	3872009				4116	4-acetylphenol sulfate	Xenobiotics	Drug	44620	LC/MS Neg	100000711	2375	215.002		4684006		3345	4-acetylphenol sulfate	Xenobiotics	Drug	44620	LC/MS Neg	100000711
44621	1518	1-(1-enyl-oleoyl)-GPE (P-18:1)*	Lipid	Lysolipid	44621	LC/MS Neg	100005372	6250	462.299							1796	1-(1-enyl-oleoyl)-GPE (P-18:1)*	Lipid	Lysoplasmalogen	44621	LC/MS Pos Late	100005372	1566	464.314			NA				2150	1-(1-enyl-oleoyl)-GPE (P-18:1)*	Lipid	Lysoplasmalogen	44621	LC/MS Pos Late	100005372	1566	464.314		NA		1707	1-(1-enyl-oleoyl)-GPE (P-18:1)*	Lipid	Lysoplasmalogen	44621	LC/MS Pos Late	100005372
44630	1538	1-eicosatrienoyl-GPE (20:3)*	Lipid	Lysolipid	44630	LC/MS Neg	100005371	6032	502.294							1722	1-dihomo-linolenoyl-GPE (20:3n3 or 6)*	Lipid	Lysolipid	44630	LC/MS Neg	100005371	6032	502.294			NA				2080	1-dihomo-linolenoyl-GPE (20:3n3 or 6)*	Lipid	Lysophospholipid	44630	LC/MS Pos Late	100005371	1515	504.308		NA		1639	1-dihomo-linolenoyl-GPE (20:3n3 or 6)*	Lipid	Lysolipid	44630	LC/MS Neg	100005371
44633	1541	1-docosahexaenoyl-GPE (22:6)*	Lipid	Lysolipid	44633	LC/MS Pos Late	100002060	1450	526.293							1725	1-docosahexaenoyl-GPE (22:6)*	Lipid	Lysolipid	44633	LC/MS Pos Late	100002060	1450	526.293			NA				2088	1-docosahexaenoyl-GPE (22:6)*	Lipid	Lysophospholipid	44633	LC/MS Pos Late	100002060	1450	526.293		NA		1642	1-docosahexaenoyl-GPE (22:6)*	Lipid	Lysolipid	44633	LC/MS Pos Late	100002060
44656	243	isovalerate	Amino Acid	Leucine, Isoleucine and Valine Metabolism	44656	LC/MS Neg	100000708	1564	101.061	503-74-2	10430	10001	C08262	HMDB00718	C08262	271	isovalerate	Amino Acid	Leucine, Isoleucine and Valine Metabolism	44656	LC/MS Neg	100000708	1564	101.061	503-74-2	10430	10001	C08262	HMDB00718	C08262	253	isovalerate	Amino Acid	Leucine, Isoleucine and Valine Metabolism	44656	LC/MS Neg	100000708	1564	101.061	503-74-2	10430	C08262	260	isovalerate	Amino Acid	Leucine, Isoleucine and Valine Metabolism	44656	LC/MS Neg	100000708
44664	83	glutarylcarnitine (C5)	Amino Acid	Lysine Metabolism	44664	LC/MS Pos Early	100001593	2393	276.144	102636-82-8	71464488	21403175		HMDB13130		91	glutarylcarnitine (C5)	Amino Acid	Lysine Metabolism	44664	LC/MS Pos Early	100001593	2393	276.144	102636-82-8	71464488	21403175		HMDB13130		99	glutarylcarnitine (C5-DC)	Amino Acid	Lysine Metabolism	44664	LC/MS Pos Early	100001593	2393	276.144	102636-82-8	71464488		88	glutarylcarnitine (C5)	Amino Acid	Lysine Metabolism	44664	LC/MS Pos Early	100001593
44675	1055	docosahexaenoate (DHA; 22:6n3)	Lipid	Polyunsaturated Fatty Acid (n3 and n6)	44675	LC/MS Neg	100000665	5525	327.233	6217-54-5	445580	393183	C06429	HMDB02183	C06429	1104	docosahexaenoate (DHA; 22:6n3)	Lipid	Polyunsaturated Fatty Acid (n3 and n6)	44675	LC/MS Neg	100000665	5525	327.233	6217-54-5	445580	393183	C06429	HMDB02183	C06429	1167	docosahexaenoate (DHA; 22:6n3)	Lipid	Polyunsaturated Fatty Acid (n3 and n6)	44675	LC/MS Neg	100000665	5525	327.233	6217-54-5	445580	C06429	1079	docosahexaenoate (DHA; 22:6n3)	Lipid	Polyunsaturated Fatty Acid (n3 and n6)	44675	LC/MS Neg	100000665
44681	1244	palmitoylcarnitine	Lipid	Fatty Acid Metabolism(Acyl Carnitine)	44681	LC/MS Pos Late	100000776	1425	400.342	6865-14-1	461	448	C02990	HMDB00222	C02990	1298	palmitoylcarnitine	Lipid	Fatty Acid Metabolism(Acyl Carnitine)	44681	LC/MS Pos Late	100000776	1425	400.342	6865-14-1	461	448	C02990	HMDB00222	C02990	1359	palmitoylcarnitine (C16)	Lipid	Fatty Acid Metabolism(Acyl Carnitine)	44681	LC/MS Pos Late	100000776	1425	400.342	6865-14-1	461	C02990	1269	palmitoylcarnitine	Lipid	Fatty Acid Metabolism(Acyl Carnitine)	44681	LC/MS Pos Late	100000776
44682	1486	1-margaroyl-GPC (17:0)	Lipid	Lysolipid	44682	LC/MS Neg	100001264	6700	584.357	50930-23-9	24779463		C04230	HMDB12108	C04230	1673	1-margaroyl-GPC (17:0)	Lipid	Lysolipid	44682	LC/MS Pos Late	100001264	1566	510.355	50930-23-9	24779463	NA	C04230	HMDB12108	C04230	2016	1-margaroyl-GPC (17:0)	Lipid	Lysophospholipid	44682	LC/MS Pos Late	100001264	1566	510.355	50930-23-9	24779463	C04230	1590	1-margaroyl-GPC (17:0)	Lipid	Lysolipid	44682	LC/MS Pos Late	100001264
44872	402	gamma-glutamylmethionine	Peptide	Gamma-glutamyl Amino Acid	44872	LC/MS Pos Early	100001313	2640	279.101	17663-87-5	7009567	5373147		HMDB29155		441	gamma-glutamylmethionine	Peptide	Gamma-glutamyl Amino Acid	44872	LC/MS Pos Early	100001313	2640	279.101	17663-87-5	7009567	5373147		HMDB29155		438	gamma-glutamylmethionine	Peptide	Gamma-glutamyl Amino Acid	44872	LC/MS Pos Early	100001313	2640	279.101	17663-87-5	7009567		425	gamma-glutamylmethionine	Peptide	Gamma-glutamyl Amino Acid	44872	LC/MS Neg	100001313
44876	2634	gamma-CEHC	Cofactors and Vitamins	Tocopherol Metabolism	44876	LC/MS Neg	100002094	3843	263.129	178167-75-4	133098	117455		HMDB01931		2881	gamma-CEHC	Cofactors and Vitamins	Tocopherol Metabolism	44876	LC/MS Neg	100002094	3843	263.129	178167-75-4	133098	117455		HMDB01931		3431	gamma-CEHC	Cofactors and Vitamins	Tocopherol Metabolism	44876	LC/MS Neg	100002094	3843	263.129	178167-75-4	133098		2768	gamma-CEHC	Cofactors and Vitamins	Tocopherol Metabolism	44876	LC/MS Neg	100002094
44877	1663	N-palmitoyl-sphingosine	Lipid	Sphingolipid Metabolism	44877	LC/MS Pos Late	1518	2893	538.519	24696-26-2	5283564	4446677		HMDB04949		1872	N-palmitoyl-sphingosine (d18:1/16:0)	Lipid	Sphingolipid Metabolism	44877	LC/MS Pos Late	1518	2893	538.519	24696-26-2	5283564	4446677		HMDB04949		2369	N-palmitoyl-sphingosine (d18:1/16:0)	Lipid	Ceramides	44877	LC/MS Pos Late	1518	2893	538.519	24696-26-2	5283564		1774	N-palmitoyl-sphingosine (d18:1/16:0)	Lipid	Sphingolipid Metabolism	44877	LC/MS Pos Late	1518
44878	294	methionine sulfone	Amino Acid	Methionine, Cysteine, SAM and Taurine Metabolism	44878	LC/MS Pos Early	100004635	1250	182.048	820-10-0	69961	63154				329	methionine sulfone	Amino Acid	Methionine, Cysteine, SAM and Taurine Metabolism	44878	LC/MS Pos Early	100004635	1250	182.048	820-10-0	69961	63154				314	methionine sulfone	Amino Acid	Methionine, Cysteine, SAM and Taurine Metabolism	44878	LC/MS Pos Early	100004635	1250	182.048	820-10-0	69961		315	methionine sulfone	Amino Acid	Methionine, Cysteine, SAM and Taurine Metabolism	44878	LC/MS Pos Early	100004635
45404	2904	N-acetylalliin	Xenobiotics	Food Component/Plant	45404	LC/MS Neg	100005367	1467	218.049							3158	N-acetylalliin	Xenobiotics	Food Component/Plant	45404	LC/MS Neg	100005367	1467	218.049			NA				3734	N-acetylalliin	Xenobiotics	Food Component/Plant	45404	LC/MS Pos Early	100005367	1348	220.064		NA		3038	N-acetylalliin	Xenobiotics	Food Component/Plant	45404	LC/MS Neg	100005367
45413	3453	O-sulfo-L-tyrosine	Xenobiotics	Chemical	45413	LC/MS Neg	100005384	990	260.023		514186	448617				3786	O-sulfo-L-tyrosine	Xenobiotics	Chemical	45413	LC/MS Neg	100005384	990	260.023		514186	448617				4466	O-sulfo-L-tyrosine	Xenobiotics	Chemical	45413	LC/MS Neg	100005384	990	260.023		514186		3611	O-sulfo-L-tyrosine	Xenobiotics	Chemical	45413	LC/MS Neg	100005384
45415	167	3-[3-(sulfooxy)phenyl]propanoic acid	Amino Acid	Phenylalanine and Tyrosine Metabolism	45415	LC/MS Neg	100005391	1294	245.013	86321-32-6	187488	162993				182	3-(3-hydroxyphenyl)propionate sulfate	Amino Acid	Phenylalanine and Tyrosine Metabolism	45415	LC/MS Neg	100005391	1294	245.012	86321-32-6	187488	162993				3571	3-(3-hydroxyphenyl)propionate sulfate	Xenobiotics	Benzoate Metabolism	45415	LC/MS Neg	100005391	1294	245.012	86321-32-6	187488		176	3-(3-hydroxyphenyl)propionate sulfate	Amino Acid	Phenylalanine and Tyrosine Metabolism	45415	LC/MS Neg	100005391
45452	1522	2-palmitoyl-GPE (16:0)*	Lipid	Lysolipid	45452	LC/MS Neg	100001652	5919	452.278							1706	2-palmitoyl-GPE (16:0)*	Lipid	Lysolipid	45452	LC/MS Neg	100001652	5919	452.278			NA				2061	2-palmitoyl-GPE (16:0)*	Lipid	Lysophospholipid	45452	LC/MS Neg	100001652	5919	452.278		NA		1623	2-palmitoyl-GPE (16:0)*	Lipid	Lysolipid	45452	LC/MS Neg	100001652
45453	1477	1-myristoyl-GPC (14:0)	Lipid	Lysolipid	45453	LC/MS Pos Late	100001383	1428	468.308	20559-16-4	460604	405289	C04230	HMDB10379	C04230	1663	1-myristoyl-GPC (14:0)	Lipid	Lysolipid	45453	LC/MS Pos Late	100001383	1428	468.308	20559-16-4	460604	405289	C04230	HMDB10379	C04230	2007	1-myristoyl-GPC (14:0)	Lipid	Lysophospholipid	45453	LC/MS Pos Late	100001383	1428	468.308	20559-16-4	460604	C04230	1581	1-myristoyl-GPC (14:0)	Lipid	Lysolipid	45453	LC/MS Pos Late	100001383
45456	1499	1-arachidoyl-GPC (20:0)	Lipid	Lysolipid	45456	LC/MS Pos Late	100001384	1706	552.402		24779473	21403128	C04230	HMDB10390	C04230	1686	1-arachidoyl-GPC (20:0)	Lipid	Lysolipid	45456	LC/MS Pos Late	100001384	1706	552.402		24779473	21403128	C04230	HMDB10390	C04230	2032	1-arachidoyl-GPC (20:0)	Lipid	Lysophospholipid	45456	LC/MS Pos Late	100001384	1706	552.402	108341-80-6	24779473	C04230	1603	1-arachidoyl-GPC (20:0)	Lipid	Lysolipid	45456	LC/MS Pos Late	100001384
45675	1511	1-docosapentaenoyl-GPC (22:5n6)*	Lipid	Lysolipid	45675	LC/MS Neg	100005673	6050	644.357							1699	1-docosapentaenoyl-GPC (22:5n6)*	Lipid	Lysolipid	45675	LC/MS Neg	100005673	6050	644.357			NA				2050	1-docosapentaenoyl-GPC (22:5n6)*	Lipid	Lysophospholipid	45675	LC/MS Pos Late	100005673	1492	570.355		NA		1616	1-docosapentaenoyl-GPC (22:5n6)*	Lipid	Lysolipid	45675	LC/MS Neg	100005673
45721	3178	3-(N-acetyl-L-cystein-S-yl) acetaminophen	Xenobiotics	Drug	45721	LC/MS Neg	2048	2094	311.071	52372-86-8	83967	75765				3466	3-(N-acetyl-L-cystein-S-yl) acetaminophen	Xenobiotics	Drug	45721	LC/MS Neg	2048	2094	311.071	52372-86-8	83967	75765				4093	3-(N-acetyl-L-cystein-S-yl) acetaminophen	Xenobiotics	Drug	45721	LC/MS Neg	2048	2094	311.071	52372-86-8	83967		3323	3-(N-acetyl-L-cystein-S-yl) acetaminophen	Xenobiotics	Drug	45721	LC/MS Neg	2048
45951	1495	1-linolenoyl-GPC (18:3)*	Lipid	Lysolipid	45951	LC/MS Pos Late	100005350	1422	518.324							1682	1-linolenoyl-GPC (18:3)*	Lipid	Lysolipid	45951	LC/MS Pos Late	100005350	1422	518.324			NA				1949	1-linolenoyl-GPC (18:3)*	Lipid	Lysophospholipid	45951	LC/MS Pos Late	100005350	1422	518.324		NA		1599	1-linolenoyl-GPC (18:3)*	Lipid	Lysolipid	45951	LC/MS Pos Late	100005350
46111	2722	O-methylcatechol sulfate	Xenobiotics	Benzoate Metabolism	46111	LC/MS Neg	100004208	2344	203.002		22473	21078				2971	O-methylcatechol sulfate	Xenobiotics	Benzoate Metabolism	46111	LC/MS Neg	100004208	2344	203.002		22473	21078				3525	O-methylcatechol sulfate	Xenobiotics	Benzoate Metabolism	46111	LC/MS Neg	100004208	2344	203.002		22473		2856	O-methylcatechol sulfate	Xenobiotics	Benzoate Metabolism	46111	LC/MS Neg	100004208
46115	1745	21-hydroxypregnenolone disulfate	Lipid	Steroid	46115	LC/MS Neg	100001999	3935	245.067	1164-98-3	134595	118625	C05485	HMDB04026	C05485	1962	21-hydroxypregnenolone disulfate	Lipid	Steroid	46115	LC/MS Neg	100001999	3935	245.067	1164-98-3	134595	118625	C05485	HMDB04026	C05485	2473	21-hydroxypregnenolone disulfate	Lipid	Pregnenolone Steroids	46115	LC/MS Neg	100001999	3935	245.067	1164-98-3	134595		1862	21-hydroxypregnenolone disulfate	Lipid	Steroid	46115	LC/MS Neg	100001999
46142	906	mannitol/sorbitol	Carbohydrate	Fructose, Mannose and Galactose Metabolism	46142	LC/MS Polar	100001740	2260	181.072		5780	440	C01507	HMDB00247	C01507	952	mannitol/sorbitol	Carbohydrate	Fructose, Mannose and Galactose Metabolism	46142	LC/MS Polar	100001740	2260	181.072		5780	440	C01507	HMDB00247	C01507	991	mannitol/sorbitol	Carbohydrate	Fructose, Mannose and Galactose Metabolism	46142	LC/MS Polar	100001740	2320	181.072		5780	C00794	930	mannitol/sorbitol	Carbohydrate	Fructose, Mannose and Galactose Metabolism	46142	LC/MS Polar	100001740
46144	3090	methyl glucopyranoside (alpha + beta)	Xenobiotics	Food Component/Plant	46144	LC/MS Pos Early	100005864	832	212.113							3346	methyl glucopyranoside (alpha + beta)	Xenobiotics	Food Component/Plant	46144	LC/MS Neg	100005864	1070	193.072			NA				3938	methyl glucopyranoside (alpha + beta)	Xenobiotics	Food Component/Plant	46144	LC/MS Pos Early	100005864	832	212.113		NA		3225	methyl glucopyranoside (alpha + beta)	Xenobiotics	Food Component/Plant	46144	LC/MS Neg	100005864
46146	2725	4-methylcatechol sulfate	Xenobiotics	Benzoate Metabolism	46146	LC/MS Neg	100004111	2665	203.002							2974	4-methylcatechol sulfate	Xenobiotics	Benzoate Metabolism	46146	LC/MS Neg	100004111	2665	203.002			NA				3528	4-methylcatechol sulfate	Xenobiotics	Benzoate Metabolism	46146	LC/MS Neg	100004111	2665	203.002		NA		2859	4-methylcatechol sulfate	Xenobiotics	Benzoate Metabolism	46146	LC/MS Neg	100004111
46164	2724	3-methyl catechol sulfate (2)	Xenobiotics	Benzoate Metabolism	46164	LC/MS Neg	100004110	2860	203.002							2973	3-methyl catechol sulfate (2)	Xenobiotics	Benzoate Metabolism	46164	LC/MS Neg	100004110	2860	203.002			NA				3527	3-methyl catechol sulfate (2)	Xenobiotics	Benzoate Metabolism	46164	LC/MS Neg	100004110	2860	203.002		NA		2858	3-methyl catechol sulfate (2)	Xenobiotics	Benzoate Metabolism	46164	LC/MS Neg	100004110
46165	2723	3-methyl catechol sulfate (1)	Xenobiotics	Benzoate Metabolism	46165	LC/MS Neg	100004112	2790	203.002							2972	3-methyl catechol sulfate (1)	Xenobiotics	Benzoate Metabolism	46165	LC/MS Neg	100004112	2790	203.002			NA				3526	3-methyl catechol sulfate (1)	Xenobiotics	Benzoate Metabolism	46165	LC/MS Neg	100004112	2790	203.002		NA		2857	3-methyl catechol sulfate (1)	Xenobiotics	Benzoate Metabolism	46165	LC/MS Neg	100004112
46172	NA	NA	NA	NA	NA	NA	NA	NA	NA	NA	NA	NA	NA	NA	NA	1979	5alpha-pregnan-3(alpha or beta),20beta-diol disulfate	Lipid	Steroid	46172	LC/MS Neg	100002015	4310	239.085		5127902	4302261				2494	5alpha-pregnan-3(alpha or beta),20beta-diol disulfate	Lipid	Progestin Steroids	46172	LC/MS Neg	100002015	4310	239.085		5127902		1879	5alpha-pregnan-3(alpha or beta),20beta-diol disulfate	Lipid	Steroid	46172	LC/MS Neg	100002015
46203	1513	2-docosahexaenoyl-GPC (22:6)*	Lipid	Lysolipid	46203	LC/MS Neg	100001565	5760	642.341			21403168				1701	2-docosahexaenoyl-GPC (22:6)*	Lipid	Lysolipid	46203	LC/MS Neg	100001565	5760	642.341			21403168				NA	NA	NA	NA	NA	NA	NA	NA	NA	NA	NA	NA	1618	2-docosahexaenoyl-GPC (22:6)*	Lipid	Lysolipid	46203	LC/MS Neg	100001565
46223	1246	linoleoylcarnitine*	Lipid	Fatty Acid Metabolism(Acyl Carnitine)	46223	LC/MS Pos Late	100003151	1430	424.342	36816-10-1	6450015	4952667		HMDB06469		1301	linoleoylcarnitine*	Lipid	Fatty Acid Metabolism(Acyl Carnitine)	46223	LC/MS Pos Late	100003151	1430	424.342	36816-10-1	6450015	4952667		HMDB06469		1362	linoleoylcarnitine (C18:2)*	Lipid	Fatty Acid Metabolism(Acyl Carnitine)	46223	LC/MS Pos Late	100003151	1430	424.342	36816-10-1	6450015		1271	linoleoylcarnitine*	Lipid	Fatty Acid Metabolism(Acyl Carnitine)	46223	LC/MS Pos Late	100003151
46225	49	pyroglutamine*	Amino Acid	Glutamate Metabolism	46225	LC/MS Pos Early	100001540	1900	129.066	2353-44-8	134508	118562				53	pyroglutamine*	Amino Acid	Glutamate Metabolism	46225	LC/MS Pos Early	100001540	1900	129.066	2353-44-8	134508	118562				49	pyroglutamine*	Amino Acid	Glutamate Metabolism	46225	LC/MS Pos Early	100001540	1900	129.066	2353-44-8	134508		50	pyroglutamine*	Amino Acid	Glutamate Metabolism	46225	LC/MS Polar	100001540
46259	NA	X - 21258			46259	LC/MS Neg	NA	3915	213.023							NA	X - 21258			46259	LC/MS Neg	NA	3915	213.023			NA				NA	X - 21258			46259	LC/MS Neg	NA	3915	213.023		NA		NA	X - 21258			46259	LC/MS Neg	NA
46260	NA	X - 11564			46260	LC/MS Neg	NA	1157.1	177.023							NA	X - 11564			46260	LC/MS Neg	NA	1157.1	177.023			NA				NA	X - 11564			46260	LC/MS Neg	NA	1157.1	177.023		NA		NA	X - 11564			46260	LC/MS Neg	NA
46261	NA	NA	NA	NA	NA	NA	NA	NA	NA	NA	NA	NA	NA	NA	NA	NA	X - 19438			46261	LC/MS Neg	NA	1209	217.072			NA				NA	X - 19438			46261	LC/MS Neg	NA	1209	217.072		NA		NA	X - 19438			46261	LC/MS Neg	NA
46266	NA	X - 15486			46266	LC/MS Neg	NA	3629	269.151							NA	X - 15486			46266	LC/MS Neg	NA	3629	269.151			NA				NA	X - 15486			46266	LC/MS Neg	NA	3629	269.151		NA		NA	X - 15486			46266	LC/MS Neg	NA
46283	NA	NA	NA	NA	NA	NA	NA	NA	NA	NA	NA	NA	NA	NA	NA	NA	X - 15461			46283	LC/MS Pos Early	NA	1624	160.097			NA				NA	X - 15461			46283	LC/MS Pos Early	NA	1624	160.097		NA		NA	X - 15461			46283	LC/MS Pos Early	NA
46294	NA	NA	NA	NA	NA	NA	NA	NA	NA	NA	NA	NA	NA	NA	NA	NA	X - 21285			46294	LC/MS Neg	NA	4500	365.143			NA				NA	NA	NA	NA	NA	NA	NA	NA	NA	NA	NA	NA	NA	X - 21285			46294	LC/MS Neg	NA
46295	NA	X - 21286			46295	LC/MS Neg	NA	1550	164.036							NA	X - 21286			46295	LC/MS Neg	NA	1550	164.036			NA				NA	X - 21286			46295	LC/MS Neg	NA	1550	164.036		NA		NA	X - 21286			46295	LC/MS Neg	NA
46316	NA	NA	NA	NA	NA	NA	NA	NA	NA	NA	NA	NA	NA	NA	NA	NA	X - 21295			46316	LC/MS Neg	NA	1526	218.997			NA				NA	X - 21295			46316	LC/MS Neg	NA	1526	218.997		NA		NA	X - 21295			46316	LC/MS Neg	NA
46318	NA	X - 12714			46318	LC/MS Neg	NA	1617	303.073							NA	X - 12714			47721	LC/MS Pos Early	NA	1740	305.086			NA				NA	X - 12714			46318	LC/MS Neg	NA	1617	303.073		NA		NA	X - 12714			46318	LC/MS Neg	NA
46325	1566	1-arachidonoyl-GPA (20:4)	Lipid	Lysolipid	46325	LC/MS Neg	100004442	5499	457.236	799268-65-8						1750	1-arachidonoyl-GPA (20:4)	Lipid	Lysolipid	46325	LC/MS Neg	100004442	5499	457.236	799268-65-8		NA				1928	1-arachidonoyl-GPA (20:4)	Lipid	Lysophospholipid	46325	LC/MS Neg	100004442	5499	457.236	799268-65-8	NA		1667	1-arachidonoyl-GPA (20:4)	Lipid	Lysolipid	46325	LC/MS Neg	100004442
46355	NA	X - 09789			46355	LC/MS Neg	NA	2580.5	153.02							NA	X - 09789			46355	LC/MS Neg	NA	2580.5	153.02			NA				NA	X - 09789			46355	LC/MS Neg	NA	2580.5	153.02		NA		NA	X - 09789			46355	LC/MS Neg	NA
46356	NA	NA	NA	NA	NA	NA	NA	NA	NA	NA	NA	NA	NA	NA	NA	NA	X - 21312			46356	LC/MS Neg	NA	2757.7	243.034			NA				NA	X - 21312			46356	LC/MS Neg	NA	2757.7	243.034		NA		NA	X - 21312			46356	LC/MS Neg	NA
46358	NA	X - 12212			46358	LC/MS Neg	NA	3597.7	229.018							NA	X - 12212			46358	LC/MS Neg	NA	3597.7	229.018			NA				NA	X - 12212			46358	LC/MS Neg	NA	3597.7	229.018		NA		NA	X - 12212			46358	LC/MS Neg	NA
46360	NA	X - 11441			46360	LC/MS Neg	NA	3755.8	331.131							NA	X - 11441			46360	LC/MS Neg	NA	3755.8	331.131			NA				NA	X - 11441			46360	LC/MS Neg	NA	3755.8	331.131		NA		NA	X - 11441			46360	LC/MS Neg	NA
46363	NA	X - 21319			46363	LC/MS Neg	NA	4238.4	165.092							NA	X - 21319			46363	LC/MS Neg	NA	4238.4	165.092			NA				NA	X - 21319			46363	LC/MS Neg	NA	4238.4	165.092		NA		NA	X - 21319			46363	LC/MS Neg	NA
46364	NA	X - 12847			46364	LC/MS Neg	NA	4247.4	227.039							NA	X - 12847			46364	LC/MS Neg	NA	4247.4	227.039			NA				NA	X - 12847			46364	LC/MS Neg	NA	4247	227.039		NA		NA	X - 12847			46364	LC/MS Neg	NA
46366	NA	X - 18249			46366	LC/MS Neg	NA	4404.1	220.942							NA	X - 18249			46366	LC/MS Neg	NA	4404.1	220.942			NA				NA	X - 18249			46366	LC/MS Neg	NA	4404.1	220.942		NA		NA	X - 18249			46366	LC/MS Neg	NA
46367	NA	X - 11905			46367	LC/MS Neg	NA	4396.5	283.192							NA	X - 11905			46367	LC/MS Neg	NA	4396.5	283.192			NA				NA	X - 11905			46367	LC/MS Neg	NA	4396.5	283.192		NA		NA	X - 11905			46367	LC/MS Neg	NA
46368	NA	X - 18914			46368	LC/MS Neg	NA	4503	266.889							NA	X - 18914			46368	LC/MS Neg	NA	4503	266.889			NA				NA	X - 18914			46368	LC/MS Neg	NA	4503	266.889		NA		NA	X - 18914			46368	LC/MS Neg	NA
46384	NA	X - 21339			46384	LC/MS Neg	NA	5105	453.323							NA	X - 21339			46384	LC/MS Neg	NA	5105	453.323			NA				NA	X - 21339			46384	LC/MS Neg	NA	5105	453.323		NA		NA	X - 21339			46384	LC/MS Neg	NA
46388	NA	X - 21343			46388	LC/MS Neg	NA	5153	195.139							NA	X - 21343			46388	LC/MS Neg	NA	5153	195.139			NA				NA	X - 21343			46388	LC/MS Neg	NA	5153	195.139		NA		NA	X - 21343			46388	LC/MS Neg	NA
46390	NA	NA	NA	NA	NA	NA	NA	NA	NA	NA	NA	NA	NA	NA	NA	NA	X - 11308			46390	LC/MS Neg	NA	5163	365.27			NA				NA	X - 11308			46390	LC/MS Neg	NA	5163	365.27		NA		NA	X - 11308			46390	LC/MS Neg	NA
46398	NA	X - 21353			46398	LC/MS Neg	NA	5196	239.166							NA	X - 21353			46398	LC/MS Neg	NA	5196	239.166			NA				NA	X - 21353			46398	LC/MS Neg	NA	5196	239.166		NA		NA	X - 21353			46398	LC/MS Neg	NA
46403	NA	NA	NA	NA	NA	NA	NA	NA	NA	NA	NA	NA	NA	NA	NA	NA	X - 21358			46403	LC/MS Neg	NA	5217	498.93			NA				4558	perfluorooctanesulfonic acid (PFOS)	Xenobiotics	Chemical	57564	LC/MS Neg	100010955	5233	498.93	1763-23-1	74483	C18142	NA	X - 21358			46403	LC/MS Neg	NA
46409	NA	X - 21364			46409	LC/MS Neg	NA	3757	213.086							NA	X - 21364			46409	LC/MS Neg	NA	3757	213.087			NA				NA	X - 21364			46409	LC/MS Neg	NA	3757	213.087		NA		NA	X - 21364			46409	LC/MS Neg	NA
46410	NA	X - 21365			46410	LC/MS Pos Early	NA	2195	160.133							NA	X - 21365			46410	LC/MS Pos Early	NA	2195	160.133			NA				108	N-trimethyl 5-aminovalerate	Amino Acid	Lysine Metabolism	57687	LC/MS Pos Early	100015962	2186	160.133		NA		NA	X - 21365			46410	LC/MS Pos Early	NA
46417	NA	X - 13866			46417	LC/MS Neg	NA	2417.8	253.108							NA	X - 13866			46417	LC/MS Neg	NA	2417.8	253.108			NA				NA	X - 13866			46417	LC/MS Neg	NA	2417.8	253.108		NA		NA	X - 13866			46417	LC/MS Neg	NA
46428	NA	NA	NA	NA	NA	NA	NA	NA	NA	NA	NA	NA	NA	NA	NA	NA	X - 21383			46428	LC/MS Neg	NA	2448.6	223.098			NA				NA	X - 21383			46428	LC/MS Neg	NA	2448	223.098		NA		NA	X - 21383			46428	LC/MS Neg	NA
46443	NA	X - 11442			46443	LC/MS Neg	NA	3890	331.13							NA	X - 11442			46443	LC/MS Neg	NA	3890	331.13			NA				NA	X - 11442			46443	LC/MS Neg	NA	3890	331.13		NA		NA	X - 11442			46443	LC/MS Neg	NA
46455	NA	X - 21410			46455	LC/MS Neg	NA	3921	385.17							NA	X - 21410			46455	LC/MS Neg	NA	3921	385.17			NA				NA	NA	NA	NA	NA	NA	NA	NA	NA	NA	NA	NA	NA	X - 21410			46455	LC/MS Neg	NA
46456	NA	X - 21411			46456	LC/MS Neg	NA	3956	157.087							NA	X - 21411			46456	LC/MS Neg	NA	3956	157.087			NA				NA	X - 21411			46456	LC/MS Neg	NA	3956	157.087		NA		NA	X - 21411			46456	LC/MS Neg	NA
46458	NA	X - 12511			46458	LC/MS Neg	NA	3943	200.129							NA	X - 12511			46458	LC/MS Neg	NA	3943	200.13			NA				NA	X - 12511			46458	LC/MS Neg	NA	3943	200.13		NA		NA	X - 12511			46458	LC/MS Neg	NA
46459	NA	X - 01911			46459	LC/MS Neg	NA	3991	462.177							NA	X - 01911			46459	LC/MS Neg	NA	3991	462.178			NA				NA	X - 01911			46459	LC/MS Neg	NA	3991	462.178		NA		NA	X - 01911			46459	LC/MS Neg	NA
46460	NA	X - 11444			46460	LC/MS Neg	NA	3972	541.265							NA	X - 11444			46460	LC/MS Neg	NA	3972	541.265			NA				NA	X - 11444			46460	LC/MS Neg	NA	3972	541.265		NA		NA	X - 11444			46460	LC/MS Neg	NA
46461	NA	X - 16124			46461	LC/MS Neg	NA	2563.6	203.002							NA	X - 16124			46461	LC/MS Neg	NA	2563.6	203.002			NA				NA	X - 16124			46461	LC/MS Neg	NA	2563.6	203.002		NA		NA	X - 16124			46461	LC/MS Neg	NA
46466	NA	X - 11843			46466	LC/MS Neg	NA	2674.6	230.013							NA	X - 11843			46466	LC/MS Neg	NA	2674.6	230.013			NA				NA	X - 11843			46466	LC/MS Neg	NA	2674.6	230.013		NA		NA	X - 11843			46466	LC/MS Neg	NA
46471	NA	X - 12824			46471	LC/MS Neg	NA	2813.2	243.135							NA	X - 12824			46471	LC/MS Neg	NA	2813.2	243.135			NA				1332	hexanoylglutamine	Lipid	Fatty Acid Metabolism (Acyl Glutamine)	54907	LC/MS Neg	100001733	2780	243.135		NA		NA	X - 12824			46471	LC/MS Neg	NA
46473	NA	X - 15497			46473	LC/MS Neg	NA	2843	236.093							NA	X - 15497			46473	LC/MS Neg	NA	2843	236.093			NA				NA	X - 15497			46473	LC/MS Neg	NA	2843	236.093		NA		NA	X - 15497			46473	LC/MS Neg	NA
46480	NA	X - 16947			46480	LC/MS Neg	NA	3802	345.156							NA	X - 16947			46480	LC/MS Neg	NA	3802	345.156			NA				NA	X - 16947			46480	LC/MS Neg	NA	3802	345.156		NA		NA	X - 16947			46480	LC/MS Neg	NA
46486	NA	X - 21441			46486	LC/MS Neg	NA	3025.4	294.113							NA	X - 21441			46486	LC/MS Neg	NA	3025.4	294.113			NA				NA	X - 21441			46486	LC/MS Neg	NA	3025.4	294.113		NA		NA	X - 21441			46486	LC/MS Neg	NA
46487	NA	X - 21442			46487	LC/MS Neg	NA	3823	333.208							NA	X - 21442			46487	LC/MS Neg	NA	3823	333.208			NA				NA	X - 21442			46487	LC/MS Neg	NA	3823	333.208		NA		NA	X - 21442			46487	LC/MS Neg	NA
46488	NA	NA	NA	NA	NA	NA	NA	NA	NA	NA	NA	NA	NA	NA	NA	NA	X - 11847			46488	LC/MS Neg	NA	3087	259.01			NA				NA	X - 11847			46488	LC/MS Neg	NA	3087	259.01		NA		NA	X - 11847			46488	LC/MS Neg	NA
46489	NA	NA	NA	NA	NA	NA	NA	NA	NA	NA	NA	NA	NA	NA	NA	NA	X - 21444			46489	LC/MS Neg	NA	3040.2	300.064			NA				NA	NA	NA	NA	NA	NA	NA	NA	NA	NA	NA	NA	NA	X - 21444			46489	LC/MS Neg	NA
46490	NA	X - 17185			46490	LC/MS Neg	NA	3079.5	215.002							NA	X - 17185			46490	LC/MS Neg	NA	3079.5	215.002			NA				NA	X - 17185			46490	LC/MS Neg	NA	3079.5	215.002		NA		NA	X - 17185			46490	LC/MS Neg	NA
46493	NA	X - 21448			46493	LC/MS Neg	NA	3097.9	317.115							NA	X - 21448			46493	LC/MS Neg	NA	3097.9	317.115			NA				NA	NA	NA	NA	NA	NA	NA	NA	NA	NA	NA	NA	NA	X - 21448			46493	LC/MS Neg	NA
46497	NA	X - 02269			46497	LC/MS Neg	NA	1525.4	255.088							NA	X - 02269			46497	LC/MS Neg	NA	1525.4	255.088			NA				NA	X - 02269			46497	LC/MS Neg	NA	1525.4	255.088		NA		NA	X - 02269			46497	LC/MS Neg	NA
46500	NA	X - 02249			46500	LC/MS Neg	NA	4012	267.124							NA	X - 02249			46500	LC/MS Neg	NA	4012	267.124			NA				NA	X - 02249			46500	LC/MS Neg	NA	4012	267.124		NA		NA	X - 02249			46500	LC/MS Neg	NA
46503	NA	NA	NA	NA	NA	NA	NA	NA	NA	NA	NA	NA	NA	NA	NA	NA	X - 21458			46503	LC/MS Neg	NA	4010	478.199			NA				NA	NA	NA	NA	NA	NA	NA	NA	NA	NA	NA	NA	NA	X - 21458			46503	LC/MS Neg	NA
46507	NA	X - 11850			46507	LC/MS Neg	NA	3176	226.018							NA	X - 11850			46507	LC/MS Neg	NA	3176	226.018			NA				NA	X - 11850			46507	LC/MS Neg	NA	3176	226.018		NA		NA	X - 11850			46507	LC/MS Neg	NA
46510	NA	X - 12544			46510	LC/MS Neg	NA	3166.9	209.082							NA	X - 12544			46510	LC/MS Neg	NA	3166.9	209.082			NA				NA	X - 12544			46510	LC/MS Neg	NA	3166.9	209.082		NA		NA	X - 12544			46510	LC/MS Neg	NA
46511	NA	X - 16938			46511	LC/MS Neg	NA	2000	233.103							NA	X - 16938			46511	LC/MS Neg	NA	2000	233.103			NA				NA	NA	NA	NA	NA	NA	NA	NA	NA	NA	NA	NA	NA	X - 16938			46511	LC/MS Neg	NA
46512	NA	NA	NA	NA	NA	NA	NA	NA	NA	NA	NA	NA	NA	NA	NA	NA	X - 21467			46512	LC/MS Neg	NA	4041	262.62			NA				NA	X - 21467			46512	LC/MS Neg	NA	4041	262.62		NA		NA	X - 21467			46512	LC/MS Neg	NA
46515	NA	X - 21470			46515	LC/MS Neg	NA	3249	232.059							NA	X - 21470			46515	LC/MS Neg	NA	3249	232.06			NA				NA	X - 21470			46515	LC/MS Neg	NA	3249	232.06		NA		NA	X - 21470			46515	LC/MS Neg	NA
46516	NA	X - 21471			46516	LC/MS Neg	NA	4039	295.112							NA	X - 21471			46516	LC/MS Neg	NA	4039	295.112			NA				NA	NA	NA	NA	NA	NA	NA	NA	NA	NA	NA	NA	NA	X - 21471			46516	LC/MS Neg	NA
46517	NA	X - 16946			46517	LC/MS Neg	NA	3240	317.115							NA	X - 16946			46517	LC/MS Neg	NA	3240	317.115			NA				NA	X - 16946			46517	LC/MS Neg	NA	3240	317.115		NA		NA	X - 16946			46517	LC/MS Neg	NA
46521	NA	X - 11852			46521	LC/MS Neg	NA	3277.6	232.995							NA	X - 11852			46521	LC/MS Neg	NA	3277.6	232.995			NA				NA	X - 11852			46521	LC/MS Neg	NA	3277.6	232.995		NA		NA	X - 11852			46521	LC/MS Neg	NA
46548	85	3-methylglutarylcarnitine (2)	Amino Acid	Lysine Metabolism	46548	LC/MS Pos Early	100005850	2675	290.16		128145	113619		HMDB00552		93	3-methylglutarylcarnitine (2)	Amino Acid	Lysine Metabolism	46548	LC/MS Pos Early	100005850	2675	290.16		128145	113619		HMDB00552		269	3-methylglutarylcarnitine (2)	Amino Acid	Leucine, Isoleucine and Valine Metabolism	46548	LC/MS Pos Early	100005850	2675	290.16		128145		90	3-methylglutarylcarnitine (2)	Amino Acid	Lysine Metabolism	46548	LC/MS Pos Early	100005850
46588	NA	X - 12063			46588	LC/MS Neg	NA	4800	427.214							NA	X - 12063			46588	LC/MS Neg	NA	4800	427.214			NA				NA	X - 12063			46588	LC/MS Neg	NA	4800	427.214		NA		NA	X - 12063			46588	LC/MS Neg	NA
46590	NA	X - 07765			46590	LC/MS Neg	NA	3698	245.048							NA	X - 07765			46590	LC/MS Neg	NA	3698	245.048			NA				NA	X - 07765			46590	LC/MS Neg	NA	3698	245.048		NA		NA	X - 07765			46590	LC/MS Neg	NA
46592	NA	X - 11299			46592	LC/MS Neg	NA	4886	507.222							NA	X - 11299			46592	LC/MS Neg	NA	4886	507.222			NA				NA	X - 11299			46592	LC/MS Neg	NA	4886	507.222		NA		NA	X - 11299			46592	LC/MS Neg	NA
46594	NA	X - 11372			46594	LC/MS Neg	NA	5319	467.373							NA	X - 11372			46594	LC/MS Neg	NA	5319	467.373			NA				NA	X - 11372			46594	LC/MS Neg	NA	5319	467.373		NA		NA	X - 11372			46594	LC/MS Neg	NA
46597	NA	X - 11429			46597	LC/MS Neg	NA	1151	245.077							NA	X - 11429			46597	LC/MS Neg	NA	1151	245.077			NA				NA	X - 11429			46597	LC/MS Neg	NA	1151	245.077		NA		NA	X - 11429			46597	LC/MS Neg	NA
46598	NA	X - 11438			46598	LC/MS Neg	NA	3121	241.144							NA	X - 11438			46598	LC/MS Neg	NA	3121	241.144			NA				NA	X - 11438			46598	LC/MS Neg	NA	3121	241.144		NA		NA	X - 11438			46598	LC/MS Neg	NA
46599	NA	X - 11440			46599	LC/MS Neg	NA	3515	246.074							NA	X - 11440			46599	LC/MS Neg	NA	3515	246.074			NA				NA	X - 11440			46599	LC/MS Neg	NA	3515	246.074		NA		NA	X - 11440			46599	LC/MS Neg	NA
46600	NA	X - 11452			46600	LC/MS Neg	NA	4134	352.085							NA	X - 11452			46600	LC/MS Neg	NA	4134	352.085			NA				NA	X - 11452			46600	LC/MS Neg	NA	4134	352.085		NA		NA	X - 11452			46600	LC/MS Neg	NA
46601	NA	X - 11470			46601	LC/MS Neg	NA	4151	525.271							NA	X - 11470			46601	LC/MS Neg	NA	4151	525.271			NA				NA	X - 11470			46601	LC/MS Neg	NA	4151	525.271		NA		NA	X - 11470			46601	LC/MS Neg	NA
46602	NA	X - 11478			46602	LC/MS Neg	NA	4285	165.092							NA	X - 11478			46602	LC/MS Neg	NA	4285	165.092			NA				NA	X - 11478			46602	LC/MS Neg	NA	4285	165.092		NA		NA	X - 11478			46602	LC/MS Neg	NA
46603	NA	X - 11530			46603	LC/MS Neg	NA	4892	313.12							NA	X - 11530			46603	LC/MS Neg	NA	4892	313.12			NA				NA	X - 11530			46603	LC/MS Neg	NA	4892	313.12		NA		NA	X - 11530			46603	LC/MS Neg	NA
46604	NA	X - 11538			46604	LC/MS Neg	NA	4873	311.223							NA	X - 11538			46604	LC/MS Neg	NA	4873	311.223			NA				NA	X - 11538			46604	LC/MS Neg	NA	4873	311.223		NA		NA	X - 11538			46604	LC/MS Neg	NA
46607	NA	X - 11849			46607	LC/MS Neg	NA	3215	266.018							NA	X - 11849			46607	LC/MS Neg	NA	3215	266.018			NA				NA	X - 11849			46607	LC/MS Neg	NA	3215	266.018		NA		NA	X - 11849			46607	LC/MS Neg	NA
46608	NA	X - 11880			46608	LC/MS Neg	NA	5341	537.416							NA	X - 11880			46608	LC/MS Neg	NA	5341	537.416			NA				NA	X - 11880			46608	LC/MS Neg	NA	5341	537.416		NA		NA	X - 11880			46608	LC/MS Neg	NA
46610	NA	X - 12007			46610	LC/MS Neg	NA	1357	222.992							NA	X - 12007			46610	LC/MS Neg	NA	1357	222.992			NA				NA	X - 12007			46610	LC/MS Neg	NA	1357	222.992		NA		NA	X - 12007			46610	LC/MS Neg	NA
46611	NA	X - 12013			46611	LC/MS Neg	NA	2066	242.013							NA	X - 12013			46611	LC/MS Neg	NA	2066	242.013			NA				NA	X - 12013			46611	LC/MS Neg	NA	2066	242.013		NA		NA	X - 12013			46611	LC/MS Neg	NA
46612	NA	X - 12206			46612	LC/MS Neg	NA	622	254.982							NA	X - 12206			46612	LC/MS Neg	NA	622	254.982			NA				NA	X - 12206			46612	LC/MS Neg	NA	622	254.982		NA		NA	X - 12206			46612	LC/MS Neg	NA
46613	NA	X - 12216			46613	LC/MS Neg	NA	1691	227.997							NA	X - 12216			46613	LC/MS Neg	NA	1691	227.997			NA				NA	X - 12216			46613	LC/MS Neg	NA	1691	227.997		NA		NA	X - 12216			46613	LC/MS Neg	NA
46614	NA	X - 12230			46614	LC/MS Neg	NA	3346	217.018							NA	X - 12230			46614	LC/MS Neg	NA	3346	217.018			NA				NA	X - 12230			46614	LC/MS Neg	NA	3346	217.018		NA		NA	X - 12230			46614	LC/MS Neg	NA
46615	NA	X - 12407			46615	LC/MS Neg	NA	1873	204.981							NA	X - 12407			46615	LC/MS Neg	NA	1873	204.981			NA				NA	X - 12407			46615	LC/MS Neg	NA	1873	204.981		NA		NA	X - 12407			46615	LC/MS Neg	NA
46616	NA	X - 12411			46616	LC/MS Neg	NA	1037	195.033							NA	X - 12411			46616	LC/MS Neg	NA	1037	195.034			NA				NA	X - 12411			46616	LC/MS Neg	NA	1037	195.034		NA		NA	X - 12411			46616	LC/MS Neg	NA
46618	NA	X - 12442			46618	LC/MS Neg	NA	5315	223.171							NA	X - 12442			46618	LC/MS Neg	NA	5315	223.171			NA				NA	X - 12442			46618	LC/MS Neg	NA	5315	223.171		NA		NA	X - 12442			46618	LC/MS Neg	NA
46619	NA	NA	NA	NA	NA	NA	NA	NA	NA	NA	NA	NA	NA	NA	NA	NA	X - 12450			46619	LC/MS Neg	NA	5408	251.202			NA				NA	NA	NA	NA	NA	NA	NA	NA	NA	NA	NA	NA	NA	X - 12450			46619	LC/MS Neg	NA
46620	NA	X - 12462			46620	LC/MS Pos Early	NA	1790	148.043							NA	X - 12462			46620	LC/MS Pos Early	NA	1790	148.043			NA				NA	X - 12462			46620	LC/MS Pos Early	NA	1790	148.043		NA		NA	X - 12462			46620	LC/MS Pos Early	NA
46621	NA	NA	NA	NA	NA	NA	NA	NA	NA	NA	NA	NA	NA	NA	NA	NA	X - 12524			46621	LC/MS Neg	NA	5780	205.16			NA				NA	X - 12524			46621	LC/MS Neg	NA	5780	205.16		NA		NA	X - 12524			46621	LC/MS Neg	NA
46623	NA	X - 12729			46623	LC/MS Neg	NA	2021	227.997							NA	X - 12729			46623	LC/MS Neg	NA	2021	227.997			NA				NA	X - 12729			46623	LC/MS Neg	NA	2021	227.997		NA		NA	X - 12729			46623	LC/MS Neg	NA
46624	NA	X - 12798			46624	LC/MS Pos Early	NA	2011	240.102							NA	X - 12798			46624	LC/MS Pos Early	NA	2011	240.102			NA				NA	X - 12798			46624	LC/MS Pos Early	NA	2011	240.102		NA		NA	X - 12798			46624	LC/MS Pos Early	NA
46626	NA	X - 12739			46626	LC/MS Neg	NA	2406	241.119							NA	X - 12739			46626	LC/MS Neg	NA	2406	241.119			NA				NA	X - 12739			46626	LC/MS Neg	NA	2406	241.119		NA		NA	X - 12739			46626	LC/MS Neg	NA
46627	NA	X - 12740			46627	LC/MS Neg	NA	2497	287.023							NA	X - 12740			46627	LC/MS Neg	NA	2497	287.023			NA				NA	X - 12740			46627	LC/MS Neg	NA	2497	287.023		NA		NA	X - 12740			46627	LC/MS Neg	NA
46628	NA	X - 12472			46628	LC/MS Neg	NA	2528	241.119							NA	X - 12472			49535	LC/MS Pos Early	NA	2338	243.133			NA				NA	X - 12472			46628	LC/MS Neg	NA	2528	241.119		NA		NA	X - 12472			46628	LC/MS Neg	NA
46630	NA	X - 12816			46630	LC/MS Neg	NA	2700	495.224							NA	X - 12816			46630	LC/MS Neg	NA	2700	495.224			NA				NA	X - 12816			46630	LC/MS Neg	NA	2700	495.224		NA		NA	X - 12816			46630	LC/MS Neg	NA
46632	NA	X - 14056			46632	LC/MS Pos Early	NA	810	192.033							NA	X - 14056			46632	LC/MS Pos Early	NA	810	192.032			NA				NA	X - 14056			46632	LC/MS Pos Early	NA	810	192.032		NA		NA	X - 14056			46632	LC/MS Pos Early	NA
46633	NA	X - 12844			46633	LC/MS Neg	NA	4185	539.249							NA	X - 12844			46633	LC/MS Neg	NA	4185	539.249			NA				NA	X - 12844			46633	LC/MS Neg	NA	4185	539.249		NA		NA	X - 12844			46633	LC/MS Neg	NA
46634	NA	X - 12846			46634	LC/MS Neg	NA	4228	481.243							NA	X - 12846			46634	LC/MS Neg	NA	4228	481.243			NA				NA	X - 12846			46634	LC/MS Neg	NA	4228	481.243		NA		NA	X - 12846			46634	LC/MS Neg	NA
46636	NA	X - 12849			46636	LC/MS Neg	NA	4696	331.176							NA	X - 12849			46636	LC/MS Neg	NA	4696	331.176			NA				NA	X - 12849			46636	LC/MS Neg	NA	4696	331.176		NA		NA	X - 12849			46636	LC/MS Neg	NA
46640	NA	X - 15469			46640	LC/MS Pos Late	NA	785	304.212							NA	X - 15469			46640	LC/MS Pos Late	NA	785	304.212			NA				NA	X - 15469			46640	LC/MS Pos Late	NA	785	304.212		NA		NA	X - 15469			46640	LC/MS Pos Late	NA
46643	NA	NA	NA	NA	NA	NA	NA	NA	NA	NA	NA	NA	NA	NA	NA	NA	X - 13529			46643	LC/MS Neg	NA	2011	188.093			NA				NA	X - 13529			46643	LC/MS Neg	NA	2011	188.093		NA		NA	X - 13529			46643	LC/MS Neg	NA
46646	NA	X - 13835			46646	LC/MS Neg	NA	1017	169.062							NA	X - 13835			46646	LC/MS Neg	NA	1017	169.062			NA				NA	X - 13835			46646	LC/MS Neg	NA	1017	169.062		NA		NA	X - 13835			46646	LC/MS Neg	NA
46648	NA	NA	NA	NA	NA	NA	NA	NA	NA	NA	NA	NA	NA	NA	NA	NA	X - 13891			46648	LC/MS Neg	NA	2709	227.129			NA				NA	X - 13891			46648	LC/MS Neg	NA	2709	227.129		NA		NA	X - 13891			46648	LC/MS Neg	NA
46649	NA	X - 14568			46649	LC/MS Neg	NA	661	132.921							NA	X - 14568			46649	LC/MS Neg	NA	661	132.921			NA				NA	NA	NA	NA	NA	NA	NA	NA	NA	NA	NA	NA	NA	X - 14568			46649	LC/MS Neg	NA
46652	NA	X - 14658			46652	LC/MS Neg	NA	4800	288.62							NA	X - 14658			46652	LC/MS Neg	NA	4800	288.62			NA				NA	X - 14658			46652	LC/MS Neg	NA	4800	288.62		NA		NA	X - 14658			46652	LC/MS Neg	NA
46655	NA	NA	NA	NA	NA	NA	NA	NA	NA	NA	NA	NA	NA	NA	NA	NA	X - 14626			46655	LC/MS Neg	NA	4855	288.62			NA				NA	X - 14626			46655	LC/MS Neg	NA	4855	288.62		NA		NA	X - 14626			46655	LC/MS Neg	NA
46656	NA	X - 14662			46656	LC/MS Neg	NA	4336	263.628							NA	X - 14662			46656	LC/MS Neg	NA	4336	263.628			NA				NA	X - 14662			46656	LC/MS Neg	NA	4336	263.628		NA		NA	X - 14662			46656	LC/MS Neg	NA
46657	NA	X - 14939			46657	LC/MS Neg	NA	4353	165.092							NA	X - 14939			46657	LC/MS Neg	NA	4353	165.092			NA				NA	X - 14939			46657	LC/MS Neg	NA	4353	165.092		NA		NA	X - 14939			46657	LC/MS Neg	NA
46662	NA	X - 15492			46662	LC/MS Neg	NA	4678	541.265							NA	X - 15492			46662	LC/MS Neg	NA	4678	541.265			NA				NA	X - 15492			46662	LC/MS Neg	NA	4678	541.265		NA		NA	X - 15492			46662	LC/MS Neg	NA
46663	NA	NA	NA	NA	NA	NA	NA	NA	NA	NA	NA	NA	NA	NA	NA	NA	X - 11334			46663	LC/MS Pos Early	NA	2017	259.092			NA				NA	X - 11334			46663	LC/MS Pos Early	NA	2017	259.092		NA		NA	X - 11334			46663	LC/MS Pos Early	NA
46666	NA	X - 15728			46666	LC/MS Neg	NA	3976	231.033							NA	X - 15728			46666	LC/MS Neg	NA	3976	231.033			NA				NA	X - 15728			46666	LC/MS Neg	NA	3976	231.033		NA		NA	X - 15728			46666	LC/MS Neg	NA
46672	NA	X - 17325			47815	LC/MS Pos Early	NA	2700	186.112							NA	X - 17325			46672	LC/MS Neg	NA	2868	184.098			NA				NA	X - 17325			47815	LC/MS Pos Early	NA	2700	186.112		NA		NA	X - 17325			46672	LC/MS Neg	NA
46673	NA	NA	NA	NA	NA	NA	NA	NA	NA	NA	NA	NA	NA	NA	NA	NA	X - 16576			46673	LC/MS Neg	NA	4496	167.108			NA				NA	NA	NA	NA	NA	NA	NA	NA	NA	NA	NA	NA	NA	X - 16576			46673	LC/MS Neg	NA
46674	NA	X - 21607			46674	LC/MS Neg	NA	4529	167.108							NA	X - 21607			46674	LC/MS Neg	NA	4529	167.108			NA				NA	X - 21607			46674	LC/MS Neg	NA	4529	167.108		NA		NA	X - 21607			46674	LC/MS Neg	NA
46677	NA	NA	NA	NA	NA	NA	NA	NA	NA	NA	NA	NA	NA	NA	NA	NA	X - 16654			46677	LC/MS Neg	NA	4598	235.118			NA				NA	X - 16654			46677	LC/MS Neg	NA	4598	235.118		NA		NA	X - 16654			46677	LC/MS Neg	NA
46681	NA	X - 16935			46681	LC/MS Neg	NA	4471	447.276							NA	X - 16935			46681	LC/MS Neg	NA	4471	447.276			NA				NA	X - 16935			46681	LC/MS Neg	NA	4471	447.276		NA		NA	X - 16935			46681	LC/MS Neg	NA
46683	NA	X - 16944			46683	LC/MS Neg	NA	3718	141.092							NA	X - 16944			46683	LC/MS Neg	NA	3718	141.092			NA				NA	X - 16944			46683	LC/MS Neg	NA	3718	141.092		NA		NA	X - 16944			46683	LC/MS Neg	NA
46685	NA	X - 16964			46685	LC/MS Neg	NA	3034	174.059							NA	NA	NA	NA	NA	NA	NA	NA	NA	NA	NA	NA	NA	NA	NA	NA	NA	NA	NA	NA	NA	NA	NA	NA	NA	NA	NA	NA	X - 16964			46685	LC/MS Neg	NA
46687	NA	X - 18779			46687	LC/MS Neg	NA	1969	209.045							NA	X - 18779			46687	LC/MS Neg	NA	1969	209.045			NA				NA	X - 18779			46687	LC/MS Neg	NA	1969	209.045		NA		NA	X - 18779			46687	LC/MS Neg	NA
46689	NA	X - 17145			46689	LC/MS Neg	NA	3862	257.176							NA	X - 17145			46689	LC/MS Neg	NA	3862	257.176			NA				NA	X - 17145			46689	LC/MS Neg	NA	3862	257.176		NA		NA	X - 17145			46689	LC/MS Neg	NA
46690	NA	X - 18901			46690	LC/MS Neg	NA	3800	211.025							NA	X - 18901			46690	LC/MS Neg	NA	3800	211.025			NA				NA	X - 18901			46690	LC/MS Neg	NA	3800	211.025		NA		NA	X - 18901			46690	LC/MS Neg	NA
46695	NA	X - 18913			46695	LC/MS Neg	NA	4538	185.118							NA	X - 18913			46695	LC/MS Neg	NA	4538	185.118			NA				NA	X - 18913			46695	LC/MS Neg	NA	4538	185.118		NA		NA	X - 18913			46695	LC/MS Neg	NA
46700	NA	NA	NA	NA	NA	NA	NA	NA	NA	NA	NA	NA	NA	NA	NA	NA	X - 18922			46700	LC/MS Neg	NA	4928	299.186			NA				NA	X - 18922			46700	LC/MS Neg	NA	4928	299.186		NA		NA	X - 18922			46700	LC/MS Neg	NA
46701	NA	X - 19141			46701	LC/MS Neg	NA	3705	415.197							NA	X - 19141			46701	LC/MS Neg	NA	3705	415.197			NA				NA	X - 19141			46701	LC/MS Neg	NA	3705	415.197		NA		NA	X - 19141			46701	LC/MS Neg	NA
46704	NA	X - 17269			46704	LC/MS Neg	NA	4538	155.108							NA	X - 17269			46704	LC/MS Neg	NA	4538	155.108			NA				NA	X - 17269			46704	LC/MS Neg	NA	4538	155.108		NA		NA	X - 17269			46704	LC/MS Neg	NA
46705	NA	X - 17438			46705	LC/MS Neg	NA	1950	245.139							NA	X - 17438			46705	LC/MS Neg	NA	1950	245.139			NA				NA	NA	NA	NA	NA	NA	NA	NA	NA	NA	NA	NA	NA	X - 17438			46705	LC/MS Neg	NA
46706	NA	X - 17469			46706	LC/MS Neg	NA	4840	227.12							NA	X - 17469			46706	LC/MS Neg	NA	4840	227.12			NA				NA	X - 17469			46706	LC/MS Neg	NA	4840	227.12		NA		NA	X - 17469			46706	LC/MS Neg	NA
46707	NA	NA	NA	NA	NA	NA	NA	NA	NA	NA	NA	NA	NA	NA	NA	NA	X - 17653			46707	LC/MS Neg	NA	5128	365.269			NA				NA	X - 17653			46707	LC/MS Neg	NA	5128	365.269		NA		NA	X - 17653			46707	LC/MS Neg	NA
46710	NA	X - 17690			46710	LC/MS Neg	NA	2904	245.049							NA	X - 17690			46710	LC/MS Neg	NA	2904	245.049			NA				NA	X - 17690			46710	LC/MS Neg	NA	2904	245.049		NA		NA	X - 17690			46710	LC/MS Neg	NA
46727	NA	NA	NA	NA	NA	NA	NA	NA	NA	NA	NA	NA	NA	NA	NA	NA	X - 21658			46727	LC/MS Neg	NA	5181	498.93			NA				NA	NA	NA	NA	NA	NA	NA	NA	NA	NA	NA	NA	NA	X - 21658			46727	LC/MS Neg	NA
46728	NA	X - 21659			46728	LC/MS Neg	NA	3975	462.177							NA	X - 21659			46728	LC/MS Neg	NA	3975	462.177			NA				NA	X - 21659			46728	LC/MS Neg	NA	3975	462.177		NA		NA	X - 21659			46728	LC/MS Neg	NA
46740	NA	X - 21666			46740	LC/MS Neg	NA	4822	391.286							NA	X - 21666			46740	LC/MS Neg	NA	4822	391.286			NA				2633	isoursodeoxycholate	Lipid	Secondary Bile Acid Metabolism	57577	LC/MS Neg	100002488	4809	391.285	78919-26-3	127601	C17662	NA	X - 21666			46740	LC/MS Neg	NA
46742	NA	X - 21668			46742	LC/MS Neg	NA	4772	464.302							NA	X - 21668			46742	LC/MS Neg	NA	4772	464.302			NA				NA	X - 21668			46742	LC/MS Neg	NA	4772	464.302		NA		NA	X - 21668			46742	LC/MS Neg	NA
46752	NA	NA	NA	NA	NA	NA	NA	NA	NA	NA	NA	NA	NA	NA	NA	NA	X - 21662			46752	LC/MS Neg	NA	6666	584.358			NA				NA	NA	NA	NA	NA	NA	NA	NA	NA	NA	NA	NA	NA	X - 21662			46752	LC/MS Neg	NA
46798	NA	NA	NA	NA	NA	NA	NA	NA	NA	NA	NA	NA	NA	NA	NA	1841	oleoyl-linoleoyl-glycerol (18:1/18:2) [1]	Lipid	Diacylglycerol	46798	LC/MS Pos Late	100002989	3115	636.556	106292-55-1		23975985				2226	oleoyl-linoleoyl-glycerol (18:1/18:2) [1]	Lipid	Diacylglycerol	46798	LC/MS Pos Late	100002989	3115	636.556	106292-55-1	NA		1750	1-oleoyl-2-linoleoyl-glycerol (18:1/18:2)	Lipid	Diacylglycerol	46798	LC/MS Pos Late	100002989
46799	NA	NA	NA	NA	NA	NA	NA	NA	NA	NA	NA	NA	NA	NA	NA	1842	oleoyl-linoleoyl-glycerol (18:1/18:2) [2]	Lipid	Diacylglycerol	46799	LC/MS Pos Late	100002990	3223	636.556	104346-53-4		NA				2227	oleoyl-linoleoyl-glycerol (18:1/18:2) [2]	Lipid	Diacylglycerol	46799	LC/MS Pos Late	100002990	3223	636.556	104346-53-4	NA		1751	1-oleoyl-3-linoleoyl-glycerol (18:1/18:2)	Lipid	Diacylglycerol	46799	LC/MS Pos Late	100002990
46894	NA	X - 12748			46894	LC/MS Neg	NA	539	320.062							NA	X - 12748			46894	LC/MS Neg	NA	539	320.062			NA				51	beta-citrylglutamate	Amino Acid	Glutamate Metabolism	54923	LC/MS Neg	100003271	530	320.062	73590-26-8	72715786	C20775	NA	X - 12748			46894	LC/MS Neg	NA
46898	NA	X - 21729			46898	LC/MS Neg	NA	1024	87.0453							NA	X - 21729			46898	LC/MS Neg	NA	1024	87.0453			NA				NA	X - 21729			46898	LC/MS Neg	NA	1024	87.0453		NA		NA	X - 21729			46898	LC/MS Neg	NA
46905	NA	X - 21736			46905	LC/MS Neg	NA	3345	183.139							NA	X - 21736			46905	LC/MS Neg	NA	3345	183.139			NA				NA	X - 21736			46905	LC/MS Neg	NA	3345	183.139		NA		NA	X - 21736			46905	LC/MS Neg	NA
46914	NA	X - 11522			46914	LC/MS Neg	NA	4760	313.12							NA	X - 11522			46914	LC/MS Neg	NA	4760	313.12			NA				NA	X - 11522			46914	LC/MS Neg	NA	4760	313.12		NA		NA	X - 11522			46914	LC/MS Neg	NA
46923	NA	X - 21752			46923	LC/MS Neg	NA	5090	621.331							NA	X - 21752			46923	LC/MS Neg	NA	5090	621.331			NA				NA	X - 21752			46923	LC/MS Neg	NA	5090	621.331		NA		NA	X - 21752			46923	LC/MS Neg	NA
46957	2625	gulonic acid*	Cofactors and Vitamins	Ascorbate and Aldarate Metabolism	46957	LC/MS Polar	100001586	2750	195.051	20246-53-1	9794176	7969943				2872	gulonic acid*	Cofactors and Vitamins	Ascorbate and Aldarate Metabolism	46957	LC/MS Polar	100001586	2750	195.051	20246-53-1	9794176	7969943		HMDB03290		3421	gulonate*	Cofactors and Vitamins	Ascorbate and Aldarate Metabolism	46957	LC/MS Polar	100001586	2750	195.051	20246-53-1	9794176	C00257	2759	gulonic acid*	Cofactors and Vitamins	Ascorbate and Aldarate Metabolism	46957	LC/MS Polar	100001586
46960	3450	sulfate*	Xenobiotics	Chemical	46960	LC/MS Neg	100002528	616	96.9601	14808-79-8	1118	1086	C00059	HMDB01448	C00059	3783	sulfate*	Xenobiotics	Chemical	46960	LC/MS Neg	100002528	616	96.9601	14808-79-8	1118	1086	C00059	HMDB01448	C00059	4463	sulfate*	Xenobiotics	Chemical	46960	LC/MS Neg	100002528	616	96.9601	14808-79-8	1118	C00059	3608	sulfate*	Xenobiotics	Chemical	46960	LC/MS Neg	100002528
46962	NA	X - 12701			46962	LC/MS Neg	NA	1050	319.068							NA	X - 12701			46962	LC/MS Neg	NA	1050	319.068			NA				NA	X - 12701			46962	LC/MS Neg	NA	1050	319.068		NA		NA	X - 12701			46962	LC/MS Neg	NA
46966	NA	X - 12705			46966	LC/MS Neg	NA	1205	324.074							NA	X - 12126			46966	LC/MS Neg	NA	1205	324.074			NA				NA	X - 12126			46966	LC/MS Neg	NA	1205	324.074		NA		NA	X - 12126			46966	LC/MS Neg	NA
46968	NA	X - 21792			46968	LC/MS Neg	NA	1290	197.083							NA	X - 21792			46968	LC/MS Neg	NA	1290	197.083			NA				NA	X - 21792			46968	LC/MS Neg	NA	1290	197.083		NA		NA	X - 21792			46968	LC/MS Neg	NA
46970	NA	X - 17676			46970	LC/MS Neg	NA	1485	167.047							NA	X - 17676			46970	LC/MS Neg	NA	1485	167.047			NA				NA	X - 17676			46970	LC/MS Neg	NA	1485	167.047		NA		NA	X - 17676			46970	LC/MS Neg	NA
46971	NA	NA	NA	NA	NA	NA	NA	NA	NA	NA	NA	NA	NA	NA	NA	NA	X - 21795			46971	LC/MS Neg	NA	1515	215.105			NA				NA	X - 21795			46971	LC/MS Neg	NA	1515	215.105		NA		NA	X - 21795			46971	LC/MS Neg	NA
46972	NA	X - 21796			46972	LC/MS Neg	NA	1625	138.057							NA	X - 21796			46972	LC/MS Neg	NA	1625	138.057			NA				NA	X - 21796			46972	LC/MS Neg	NA	1625	138.057		NA		NA	X - 21796			46972	LC/MS Neg	NA
46977	NA	X - 15503			46977	LC/MS Neg	NA	1845	193.063							NA	X - 15503			46977	LC/MS Neg	NA	1845	193.063			NA				NA	X - 15503			46977	LC/MS Neg	NA	1845	193.063		NA		NA	X - 15503			46977	LC/MS Neg	NA
46982	NA	X - 11838			46982	LC/MS Neg	NA	2285	276.002							NA	X - 11838			46982	LC/MS Neg	NA	2285	276.002			NA				NA	X - 11838			46982	LC/MS Neg	NA	2285	276.002		NA		NA	X - 11838			46982	LC/MS Neg	NA
46984	NA	X - 21807			46984	LC/MS Neg	NA	2335	233.014							NA	X - 21807			46984	LC/MS Neg	NA	2335	233.013			NA				NA	X - 21807			46984	LC/MS Neg	NA	2335	233.013		NA		NA	X - 21807			46984	LC/MS Neg	NA
46986	NA	X - 12812			46986	LC/MS Neg	NA	2435	208.062							NA	X - 12812			46986	LC/MS Neg	NA	2435	208.062			NA				NA	X - 12812			46986	LC/MS Neg	NA	2435	208.062		NA		NA	X - 12812			46986	LC/MS Neg	NA
46989	NA	NA	NA	NA	NA	NA	NA	NA	NA	NA	NA	NA	NA	NA	NA	NA	X - 17348			46989	LC/MS Neg	NA	2545	247.083			NA				NA	X - 17348			46989	LC/MS Neg	NA	2545	247.083		NA		NA	X - 17348			46989	LC/MS Neg	NA
46991	NA	X - 12814			46991	LC/MS Neg	NA	2610	405.178							NA	X - 12814			46991	LC/MS Neg	NA	2610	405.178			NA				NA	NA	NA	NA	NA	NA	NA	NA	NA	NA	NA	NA	NA	X - 12814			46991	LC/MS Neg	NA
46994	NA	X - 17367			46994	LC/MS Neg	NA	2710	182.083							NA	X - 17367			46994	LC/MS Neg	NA	2710	182.083			NA				NA	X - 17367			46994	LC/MS Neg	NA	2710	182.083		NA		NA	X - 17367			46994	LC/MS Neg	NA
46997	NA	X - 12822			46997	LC/MS Neg	NA	2790	389.093							NA	X - 12822			46997	LC/MS Neg	NA	2790	389.093			NA				NA	X - 12822			46997	LC/MS Neg	NA	2790	389.093		NA		NA	X - 12822			46997	LC/MS Neg	NA
46998	NA	X - 21821			46998	LC/MS Neg	NA	2930	243.078							NA	X - 21821			46998	LC/MS Neg	NA	2930	243.078			NA				NA	X - 21821			46998	LC/MS Neg	NA	2930	243.078		NA		NA	X - 21821			46998	LC/MS Neg	NA
47000	NA	X - 17327			47000	LC/MS Neg	NA	3045	255.136							NA	X - 17327			47817	LC/MS Pos Early	NA	2750	257.149			NA				NA	X - 17327			47817	LC/MS Pos Early	NA	2750	257.149		NA		NA	X - 17327			47000	LC/MS Neg	NA
47011	NA	NA	NA	NA	NA	NA	NA	NA	NA	NA	NA	NA	NA	NA	NA	NA	X - 21834			47011	LC/MS Neg	NA	3720	229.018			NA				NA	X - 21834			47011	LC/MS Neg	NA	3720	229.018		NA		NA	X - 21834			47011	LC/MS Neg	NA
47013	NA	X - 16570			47013	LC/MS Neg	NA	3765	198.114							NA	X - 16570			47013	LC/MS Neg	NA	3765	198.114			NA				NA	X - 16570			47013	LC/MS Neg	NA	3765	198.114		NA		NA	X - 16570			47013	LC/MS Neg	NA
47026	NA	X - 21849			47026	LC/MS Neg	NA	4340	222.114							NA	X - 21849			47026	LC/MS Neg	NA	4340	222.114			NA				NA	X - 21849			47026	LC/MS Neg	NA	4340	222.114		NA		NA	X - 21849			47026	LC/MS Neg	NA
47031	3176	2-methoxyacetaminophen sulfate*	Xenobiotics	Drug	47031	LC/MS Neg	100001793	1949	260.023							3464	2-methoxyacetaminophen sulfate*	Xenobiotics	Drug	47031	LC/MS Neg	100001793	1949	260.023			NA				4091	2-methoxyacetaminophen sulfate*	Xenobiotics	Drug	47031	LC/MS Neg	100001793	1949	260.023		86290014		3321	2-methoxyacetaminophen sulfate*	Xenobiotics	Drug	47031	LC/MS Neg	100001793
47087	NA	NA	NA	NA	NA	NA	NA	NA	NA	NA	NA	NA	NA	NA	NA	1684	1-nonadecanoyl-GPC (19:0)	Lipid	Lysolipid	47087	LC/MS Pos Late	100005353	1756	538.387	108273-88-7		24823014				2030	1-nonadecanoyl-GPC (19:0)	Lipid	Lysophospholipid	47087	LC/MS Pos Late	100005353	1756	538.387	108273-88-7	NA		1601	1-nonadecanoyl-GPC (19:0)	Lipid	Lysolipid	47087	LC/MS Pos Late	100005353
47112	1843	etiocholanolone glucuronide	Lipid	Steroid	47112	LC/MS Neg	100005403	4915	465.249	3602-09-03						2060	etiocholanolone glucuronide	Lipid	Steroid	47112	LC/MS Neg	100005403	4915	465.249	3602-09-03		NA				2546	etiocholanolone glucuronide	Lipid	Androgenic Steroids	47112	LC/MS Neg	100005403	4915	465.249	3602-09-03	270605		1960	etiocholanolone glucuronide	Lipid	Steroid	47112	LC/MS Neg	100005403
47114	2965	ferulic acid 4-sulfate	Xenobiotics	Food Component/Plant	47114	LC/MS Neg	100005389	1225	273.007	86321-29-1	6305574	4878542		HMDB29200		3220	ferulic acid 4-sulfate	Xenobiotics	Food Component/Plant	47114	LC/MS Neg	100005389	1225	273.007	86321-29-1	6305574	4878542		HMDB29200		3803	ferulic acid 4-sulfate	Xenobiotics	Food Component/Plant	47114	LC/MS Neg	100005389	1200	273.007	86321-29-1	6305574		3100	ferulic acid 4-sulfate	Xenobiotics	Food Component/Plant	47114	LC/MS Neg	100005389
47118	1485	2-palmitoleoyl-GPC (16:1)*	Lipid	Lysolipid	47118	LC/MS Neg	100001561	5720	568.326			21403164				1672	2-palmitoleoyl-GPC (16:1)*	Lipid	Lysolipid	47118	LC/MS Neg	100001561	5720	568.326			21403164				NA	NA	NA	NA	NA	NA	NA	NA	NA	NA	NA	NA	1589	2-palmitoleoyl-GPC (16:1)*	Lipid	Lysolipid	47118	LC/MS Neg	100001561
47132	NA	NA	NA	NA	NA	NA	NA	NA	NA	NA	NA	NA	NA	NA	NA	2061	5alpha-androstan-3alpha, 17beta-diol-17-glucosiduronate	Lipid	Steroid	47132	LC/MS Neg	100005396	4930	467.265			NA				NA	NA	NA	NA	NA	NA	NA	NA	NA	NA	NA	NA	1961	5alpha-androstan-3alpha, 17beta-diol-17-glucosiduronate	Lipid	Steroid	47132	LC/MS Neg	100005396
47153	1667	sphingomyelin (d18:1/24:1, d18:2/24:0)*	Lipid	Sphingolipid Metabolism	47153	LC/MS Pos Late	100005986	3033	813.684	94359-13-4		24846874				NA	NA	NA	NA	NA	NA	NA	NA	NA	NA	NA	NA	NA	NA	NA	2302	sphingomyelin (d18:1/24:1, d18:2/24:0)*	Lipid	Sphingolipid Metabolism	47153	LC/MS Pos Late	100005986	3033	813.684	94359-13-4	NA		1778	sphingomyelin (d18:1/24:1, d18:2/24:0)*	Lipid	Sphingolipid Metabolism	47153	LC/MS Pos Late	100005986
47154	1666	sphingomyelin (d18:2/14:0, d18:1/14:1)*	Lipid	Sphingolipid Metabolism	47154	LC/MS Pos Late	100005985	1860	673.528							1875	sphingomyelin (d18:2/14:0, d18:1/14:1)*	Lipid	Sphingolipid Metabolism	47154	LC/MS Pos Late	100005985	1860	673.528			NA				2292	sphingomyelin (d18:2/14:0, d18:1/14:1)*	Lipid	Sphingolipid Metabolism	47154	LC/MS Pos Late	100005985	1860	673.528		NA		1777	sphingomyelin (d18:2/14:0, d18:1/14:1)*	Lipid	Sphingolipid Metabolism	47154	LC/MS Pos Late	100005985
47211	NA	NA	NA	NA	NA	NA	NA	NA	NA	NA	NA	NA	NA	NA	NA	NA	X - 14095			47211	LC/MS Neg	NA	1007	199.073			NA				NA	NA	NA	NA	NA	NA	NA	NA	NA	NA	NA	NA	NA	X - 14095			47211	LC/MS Neg	NA
47225	NA	X - 14314			47225	LC/MS Neg	NA	2273	241.12							NA	X - 14314			47225	LC/MS Neg	NA	2273	241.12			NA				NA	X - 14314			47225	LC/MS Neg	NA	2273	241.12		NA		NA	X - 14314			47225	LC/MS Neg	NA
47342	NA	X - 18345			47342	LC/MS Neg	NA	1400	245.114							NA	X - 18345			47342	LC/MS Neg	NA	1400	245.114			NA				NA	X - 18345			47342	LC/MS Neg	NA	1400	245.114		NA		NA	X - 18345			47342	LC/MS Neg	NA
47347	NA	NA	NA	NA	NA	NA	NA	NA	NA	NA	NA	NA	NA	NA	NA	NA	X - 18889			47347	LC/MS Neg	NA	2633	202.109			NA				NA	X - 18889			47347	LC/MS Neg	NA	2633	202.109		NA		NA	X - 18889			47347	LC/MS Neg	NA
47348	NA	NA	NA	NA	NA	NA	NA	NA	NA	NA	NA	NA	NA	NA	NA	NA	X - 22102			47348	LC/MS Neg	NA	2603	202.109			NA				NA	X - 22102			47348	LC/MS Neg	NA	2603	202.109		NA		NA	X - 22102			47348	LC/MS Neg	NA
47391	NA	NA	NA	NA	NA	NA	NA	NA	NA	NA	NA	NA	NA	NA	NA	NA	X - 22145			47391	LC/MS Neg	NA	1844	257.078			NA				3320	2'-O-methyluridine	Nucleotide	Pyrimidine Metabolism, Uracil containing	57655	LC/MS Neg	100010896	1831	257.078	2140-76-3	102212		NA	X - 22145			47391	LC/MS Neg	NA
47393	NA	X - 22147			47393	LC/MS Neg	NA	971	261.008							NA	NA	NA	NA	NA	NA	NA	NA	NA	NA	NA	NA	NA	NA	NA	NA	X - 22147			47393	LC/MS Neg	NA	971	261.008		NA		NA	X - 22147			47393	LC/MS Neg	NA
47417	NA	NA	NA	NA	NA	NA	NA	NA	NA	NA	NA	NA	NA	NA	NA	NA	X - 22162			47417	LC/MS Pos Early	NA	960	150.058			NA				NA	X - 22162			47417	LC/MS Pos Early	NA	960	150.058		NA		NA	X - 22162			47417	LC/MS Pos Early	NA
47437	NA	X - 12680			47437	LC/MS Pos Early	NA	2900	229.129							NA	X - 12680			47437	LC/MS Pos Early	NA	2900	229.129			NA				NA	X - 12680			47437	LC/MS Pos Early	NA	2875	229.129		NA		NA	X - 12680			47437	LC/MS Pos Early	NA
47441	NA	X - 13737			47441	LC/MS Pos Early	NA	2332	129.102							NA	X - 13737			47441	LC/MS Pos Early	NA	2332	129.102			NA				NA	X - 13737			47441	LC/MS Pos Early	NA	2332	129.102		NA		NA	X - 13737			47441	LC/MS Pos Early	NA
47561	NA	NA	NA	NA	NA	NA	NA	NA	NA	NA	NA	NA	NA	NA	NA	NA	X - 19561			47561	LC/MS Neg	NA	1859	252.088			NA				NA	NA	NA	NA	NA	NA	NA	NA	NA	NA	NA	NA	NA	X - 19561			47561	LC/MS Neg	NA
47594	NA	X - 11537			47594	LC/MS Pos Late	NA	1427	366.336							NA	X - 11537			47594	LC/MS Pos Late	NA	1427	366.336			NA				1407	linoleoylcholine*	Lipid	Fatty Acid Metabolism (Acyl Choline)	57463	LC/MS Pos Late	100015760	1388	366.337		NA		NA	X - 11537			47594	LC/MS Pos Late	NA
47640	NA	X - 22379			47640	LC/MS Neg	NA	4968	465.25							NA	X - 22379			47640	LC/MS Neg	NA	4968	465.25			NA				NA	X - 22379			47640	LC/MS Neg	NA	4968	465.25		NA		NA	X - 22379			47640	LC/MS Neg	NA
47642	NA	X - 12101			47642	LC/MS Pos Early	NA	2700	164.074							NA	X - 12101			47642	LC/MS Pos Early	NA	2700	164.074			NA				NA	X - 12101			47642	LC/MS Pos Early	NA	2700	164.074		NA		NA	X - 12101			47642	LC/MS Pos Early	NA
47650	NA	X - 11483			47650	LC/MS Neg	NA	4449	505.208							NA	X - 11483			47650	LC/MS Neg	NA	4449	505.208			NA				NA	X - 11483			47650	LC/MS Neg	NA	4449	505.208		NA		NA	X - 11483			47650	LC/MS Neg	NA
47651	NA	X - 11491			47651	LC/MS Neg	NA	4819	567.319							NA	X - 11491			47651	LC/MS Neg	NA	4819	567.319			NA				NA	X - 11491			47651	LC/MS Neg	NA	4819	567.319		NA		NA	X - 11491			47651	LC/MS Neg	NA
47652	NA	NA	NA	NA	NA	NA	NA	NA	NA	NA	NA	NA	NA	NA	NA	NA	X - 11549			47652	LC/MS Neg	NA	5100	339.255			NA				NA	X - 11549			47652	LC/MS Neg	NA	5100	339.255		NA		NA	X - 11549			47652	LC/MS Neg	NA
47653	NA	NA	NA	NA	NA	NA	NA	NA	NA	NA	NA	NA	NA	NA	NA	NA	X - 11593			47653	LC/MS Neg	NA	764	189.041			NA				NA	X - 11593			47653	LC/MS Neg	NA	764	189.041		NA		NA	X - 11593			47653	LC/MS Neg	NA
47656	NA	X - 12231			47656	LC/MS Neg	NA	4203	352.087							NA	X - 12231			47656	LC/MS Neg	NA	4203	352.087			NA				NA	X - 12231			47656	LC/MS Neg	NA	4203	352.087		NA		NA	X - 12231			47656	LC/MS Neg	NA
47659	NA	X - 12329			47659	LC/MS Neg	NA	1854	188.003							NA	X - 12329			47659	LC/MS Neg	NA	1854	188.002			NA				NA	X - 12329			47659	LC/MS Neg	NA	1854	188.002		NA		NA	X - 12329			47659	LC/MS Neg	NA
47670	NA	X - 18899			47670	LC/MS Neg	NA	3730	337.143							NA	X - 18899			47670	LC/MS Neg	NA	3730	337.143			NA				NA	X - 18899			47670	LC/MS Neg	NA	3730	337.143		NA		NA	X - 18899			47670	LC/MS Neg	NA
47671	NA	NA	NA	NA	NA	NA	NA	NA	NA	NA	NA	NA	NA	NA	NA	NA	X - 18921			47671	LC/MS Neg	NA	4870	193.124			NA				NA	X - 18921			47671	LC/MS Neg	NA	4870	193.124		NA		NA	X - 18921			47671	LC/MS Neg	NA
47672	NA	X - 19183			47672	LC/MS Neg	NA	1665	230.05							NA	X - 19183			47672	LC/MS Neg	NA	1665	230.049			NA				NA	X - 19183			47672	LC/MS Neg	NA	1665	230.049		NA		NA	X - 19183			47672	LC/MS Neg	NA
47687	NA	X - 12100			47687	LC/MS Pos Early	NA	2650	221.092							NA	X - 12100			47687	LC/MS Pos Early	NA	2650	221.092			NA				NA	X - 12100			47687	LC/MS Pos Early	NA	2650	221.092		NA		NA	X - 12100			47687	LC/MS Pos Early	NA
47695	NA	NA	NA	NA	NA	NA	NA	NA	NA	NA	NA	NA	NA	NA	NA	NA	X - 12117			47695	LC/MS Pos Early	NA	2366	204.134			NA				NA	X - 12117			47695	LC/MS Pos Early	NA	2366	204.134		NA		NA	X - 12117			47695	LC/MS Pos Early	NA
47702	NA	X - 12127			47702	LC/MS Pos Early	NA	2160	226.082							NA	X - 12127			47702	LC/MS Pos Early	NA	2160	226.082			NA				NA	X - 12127			47702	LC/MS Pos Early	NA	2160	226.082		NA		NA	X - 12127			47702	LC/MS Pos Early	NA
47705	NA	NA	NA	NA	NA	NA	NA	NA	NA	NA	NA	NA	NA	NA	NA	NA	X - 12193			47705	LC/MS Pos Early	NA	2620	203.128			NA				NA	X - 12193			46985	LC/MS Neg	NA	2360	201.114		NA		NA	X - 12193			47705	LC/MS Pos Early	NA
47709	NA	X - 12339			47709	LC/MS Pos Early	NA	1792	174.087							NA	X - 12339			47709	LC/MS Pos Early	NA	1792	174.087			NA				353	2-oxoarginine*	Amino Acid	Urea cycle; Arginine and Proline Metabolism	55072	LC/MS Pos Early	100002784	1760	174.087	3715-10-04	558	C03771	NA	X - 12339			47709	LC/MS Pos Early	NA
47715	NA	X - 12681			47715	LC/MS Pos Early	NA	2200	176.103							NA	X - 12681			47715	LC/MS Pos Early	NA	2200	176.103			NA				376	argininate*	Amino Acid	Urea cycle; Arginine and Proline Metabolism	57461	LC/MS Pos Early	100002769	2150	176.103	157-07-3	160437		NA	X - 12681			47715	LC/MS Pos Early	NA
47716	NA	X - 12686			47716	LC/MS Pos Early	NA	810	181.053							NA	X - 12686			47716	LC/MS Pos Early	NA	810	181.053			NA				NA	X - 12686			47716	LC/MS Pos Early	NA	810	181.053		NA		NA	X - 12686			47716	LC/MS Pos Early	NA
47718	NA	X - 12688			47718	LC/MS Pos Early	NA	2300	203.139							NA	X - 12688			47718	LC/MS Pos Early	NA	2300	203.139			NA				NA	X - 12688			47718	LC/MS Pos Early	NA	2300	203.139		NA		NA	X - 12688			47718	LC/MS Pos Early	NA
47739	NA	NA	NA	NA	NA	NA	NA	NA	NA	NA	NA	NA	NA	NA	NA	NA	X - 22475			47739	LC/MS Pos Early	NA	2412	286.128			NA				NA	X - 22475			47739	LC/MS Pos Early	NA	2412	286.128		NA		NA	X - 22475			47739	LC/MS Pos Early	NA
47779	NA	X - 22515			47779	LC/MS Neg	NA	3869	345.156							NA	X - 22515			47779	LC/MS Neg	NA	3869	345.156			NA				NA	X - 22515			47779	LC/MS Neg	NA	3869	345.156		NA		NA	X - 22515			47779	LC/MS Neg	NA
47787	NA	X - 14838			47787	LC/MS Pos Early	NA	2000	141.066							NA	X - 14838			47787	LC/MS Pos Early	NA	2000	141.066			NA				NA	X - 14838			47787	LC/MS Pos Early	NA	2000	141.066		NA		NA	X - 14838			47787	LC/MS Pos Early	NA
47788	NA	X - 13431			47788	LC/MS Pos Late	NA	1015	302.232							NA	X - 13431			47788	LC/MS Pos Late	NA	1015	302.232			NA				NA	X - 13431			47788	LC/MS Pos Late	NA	1015	302.232		NA		NA	X - 13431			47788	LC/MS Pos Late	NA
47800	NA	NA	NA	NA	NA	NA	NA	NA	NA	NA	NA	NA	NA	NA	NA	NA	X - 15666			47800	LC/MS Pos Early	NA	2755	221.092			NA				NA	X - 15666			47800	LC/MS Pos Early	NA	2755	221.092		NA		NA	X - 15666			47800	LC/MS Pos Early	NA
47801	NA	X - 16071			47801	LC/MS Pos Early	NA	2722	146.06							NA	X - 16071			47801	LC/MS Pos Early	NA	2722	146.06			NA				NA	X - 16071			47801	LC/MS Pos Early	NA	2722	146.06		NA		NA	X - 16071			47801	LC/MS Pos Early	NA
47804	NA	X - 16580			47804	LC/MS Pos Early	NA	2537	222.079							NA	X - 16580			47804	LC/MS Pos Early	NA	2537	222.079			NA				NA	X - 16580			47804	LC/MS Pos Early	NA	2537	222.079		NA		NA	X - 16580			47804	LC/MS Pos Early	NA
47821	NA	X - 17337			47821	LC/MS Pos Late	NA	1136	328.248							NA	X - 17337			47821	LC/MS Pos Late	NA	1136	328.248			NA				NA	X - 17337			47821	LC/MS Pos Late	NA	1136	328.248		NA		NA	X - 17337			47821	LC/MS Pos Late	NA
47872	NA	NA	NA	NA	NA	NA	NA	NA	NA	NA	NA	NA	NA	NA	NA	NA	X - 17340			47872	LC/MS Neg	NA	4697	539.25			NA				NA	X - 17340			47872	LC/MS Neg	NA	4697	539.25		NA		NA	X - 17340			47872	LC/MS Neg	NA
47888	1539	1-eicosapentaenoyl-GPE (20:5)*	Lipid	Lysolipid	47888	LC/MS Neg	100004552	5665	498.263							1723	1-eicosapentaenoyl-GPE (20:5)*	Lipid	Lysolipid	47888	LC/MS Pos Late	100004552	1408	500.277			NA				2084	1-eicosapentaenoyl-GPE (20:5)*	Lipid	Lysophospholipid	47888	LC/MS Pos Late	100004552	1408	500.277		NA		1640	1-eicosapentaenoyl-GPE (20:5)*	Lipid	Lysolipid	47888	LC/MS Neg	100004552
47901	NA	NA	NA	NA	NA	NA	NA	NA	NA	NA	NA	NA	NA	NA	NA	NA	X - 11485			47901	LC/MS Neg	NA	4485	378.103			NA				NA	X - 11485			47901	LC/MS Neg	NA	4485	378.103		NA		NA	X - 11485			47901	LC/MS Neg	NA
47905	NA	X - 12026			47905	LC/MS Neg	NA	1652	180.053							NA	X - 12026			47905	LC/MS Neg	NA	1652	180.053			NA				NA	X - 12026			47905	LC/MS Neg	NA	1652	180.053		NA		NA	X - 12026			47905	LC/MS Neg	NA
47909	NA	X - 12170			47909	LC/MS Neg	NA	1829	179.047							NA	X - 12170			47703	LC/MS Pos Early	NA	1950	181.061			NA				NA	X - 12170			47909	LC/MS Neg	NA	1829	179.047		NA		NA	X - 12170			47909	LC/MS Neg	NA
47911	NA	X - 12221			47911	LC/MS Neg	NA	1467	203.998							NA	X - 12221			47911	LC/MS Neg	NA	1467	203.998			NA				NA	X - 12221			47911	LC/MS Neg	NA	1467	203.998		NA		NA	X - 12221			47911	LC/MS Neg	NA
47915	NA	X - 12263			47915	LC/MS Neg	NA	1372	275.023							NA	NA	NA	NA	NA	NA	NA	NA	NA	NA	NA	NA	NA	NA	NA	NA	X - 12263			47915	LC/MS Neg	NA	1372	275.023		NA		NA	X - 12263			47915	LC/MS Neg	NA
47922	NA	X - 12543			47922	LC/MS Neg	NA	1409	181.051							NA	X - 12543			47922	LC/MS Neg	NA	1409	181.051			NA				NA	X - 12543			47922	LC/MS Neg	NA	1409	181.051		NA		NA	X - 12543			47922	LC/MS Neg	NA
47929	NA	NA	NA	NA	NA	NA	NA	NA	NA	NA	NA	NA	NA	NA	NA	NA	X - 12707			47929	LC/MS Neg	NA	1196	249.008			NA				NA	X - 12707			47929	LC/MS Neg	NA	1196	249.008		NA		NA	X - 12707			47929	LC/MS Neg	NA
47933	NA	NA	NA	NA	NA	NA	NA	NA	NA	NA	NA	NA	NA	NA	NA	NA	NA	NA	NA	NA	NA	NA	NA	NA	NA	NA	NA	NA	NA	NA	866	4-hydroxyphenylacetylglutamine	Peptide	Acetylated Peptides	55017	LC/MS Neg	100010850	1650	279.099		NA		NA	X - 12715			47933	LC/MS Neg	NA
47936	NA	X - 12726			47936	LC/MS Neg	NA	1942	233.013							NA	X - 12726			47936	LC/MS Neg	NA	1942	233.013			NA				NA	NA	NA	NA	NA	NA	NA	NA	NA	NA	NA	NA	NA	X - 12726			47936	LC/MS Neg	NA
47937	NA	X - 12730			47937	LC/MS Neg	NA	2048	203.997							NA	X - 12730			47937	LC/MS Neg	NA	2048	203.997			NA				NA	X - 12730			47937	LC/MS Neg	NA	2048	203.997		NA		NA	X - 12730			47937	LC/MS Neg	NA
47938	NA	X - 12731			47938	LC/MS Neg	NA	2040	238.969							NA	X - 12731			47938	LC/MS Neg	NA	2040	238.969			NA				NA	X - 12731			47938	LC/MS Neg	NA	2040	238.969		NA		NA	X - 12731			47938	LC/MS Neg	NA
47940	NA	X - 12738			47940	LC/MS Neg	NA	2389	230.997							NA	X - 12738			47940	LC/MS Neg	NA	2389	230.997			NA				NA	X - 12738			47940	LC/MS Neg	NA	2389	230.997		NA		NA	X - 12738			47940	LC/MS Neg	NA
47955	NA	NA	NA	NA	NA	NA	NA	NA	NA	NA	NA	NA	NA	NA	NA	NA	X - 12906			47955	LC/MS Neg	NA	793	158.046			NA				NA	X - 12906			47955	LC/MS Neg	NA	793	158.046		NA		NA	X - 12906			47955	LC/MS Neg	NA
47959	NA	NA	NA	NA	NA	NA	NA	NA	NA	NA	NA	NA	NA	NA	NA	NA	X - 13553			47959	LC/MS Neg	NA	1407	263.023			NA				NA	X - 13553			47959	LC/MS Neg	NA	1407	263.023		NA		NA	X - 13553			47959	LC/MS Neg	NA
47971	NA	X - 13729			47971	LC/MS Neg	NA	1745	241.977							NA	X - 13729			47971	LC/MS Neg	NA	1745	241.977			NA				NA	X - 13729			47971	LC/MS Neg	NA	1745	241.977		NA		NA	X - 13729			47971	LC/MS Neg	NA
47977	NA	X - 13844			47977	LC/MS Neg	NA	1442	209.057							NA	X - 13844			47977	LC/MS Neg	NA	1442	209.057			NA				NA	X - 13844			47977	LC/MS Neg	NA	1442	209.057		NA		NA	X - 13844			47977	LC/MS Neg	NA
47978	NA	X - 13846			47978	LC/MS Neg	NA	1433	301.057							NA	X - 13846			47978	LC/MS Neg	NA	1433	301.057			NA				NA	NA	NA	NA	NA	NA	NA	NA	NA	NA	NA	NA	NA	X - 13846			47978	LC/MS Neg	NA
47992	NA	X - 16649			47992	LC/MS Neg	NA	3018	353.035							NA	X - 16649			47992	LC/MS Neg	NA	3018	353.035			NA				NA	X - 16649			47992	LC/MS Neg	NA	3018	353.035		NA		NA	X - 16649			47992	LC/MS Neg	NA
47993	NA	NA	NA	NA	NA	NA	NA	NA	NA	NA	NA	NA	NA	NA	NA	NA	X - 17010			47993	LC/MS Neg	NA	3178	189.114			NA				NA	X - 17010			47993	LC/MS Neg	NA	3178	189.114		NA		NA	X - 17010			47993	LC/MS Neg	NA
47995	NA	NA	NA	NA	NA	NA	NA	NA	NA	NA	NA	NA	NA	NA	NA	NA	X - 17343			47995	LC/MS Neg	NA	1326	190.966			NA				NA	X - 17343			47995	LC/MS Neg	NA	1326	190.966		NA		NA	X - 17343			47995	LC/MS Neg	NA
47997	NA	X - 17346			47997	LC/MS Neg	NA	1729	253.083							NA	X - 17346			47824	LC/MS Pos Early	NA	1637	255.097			NA				NA	X - 17346			47824	LC/MS Pos Early	NA	1637	255.097		NA		NA	X - 17346			47997	LC/MS Neg	NA
48000	NA	X - 17350			48000	LC/MS Neg	NA	2721	345.156							NA	X - 17350			48000	LC/MS Neg	NA	2721	345.156			NA				NA	X - 17350			48000	LC/MS Neg	NA	2721	345.156		NA		NA	X - 17350			48000	LC/MS Neg	NA
48001	NA	X - 17351			48001	LC/MS Neg	NA	3390	243.078							NA	X - 17351			48001	LC/MS Neg	NA	3390	243.078			NA				NA	X - 17351			48001	LC/MS Neg	NA	3390	243.078		NA		NA	X - 17351			48001	LC/MS Neg	NA
48009	NA	X - 17357			48009	LC/MS Neg	NA	4098	541.266							NA	X - 17357			48009	LC/MS Neg	NA	4098	541.265			NA				NA	X - 17357			48009	LC/MS Neg	NA	4098	541.265		NA		NA	X - 17357			48009	LC/MS Neg	NA
48011	NA	NA	NA	NA	NA	NA	NA	NA	NA	NA	NA	NA	NA	NA	NA	NA	X - 17359			48011	LC/MS Neg	NA	4606	541.266			NA				NA	X - 17359			48011	LC/MS Neg	NA	4606	541.266		NA		NA	X - 17359			48011	LC/MS Neg	NA
48013	NA	NA	NA	NA	NA	NA	NA	NA	NA	NA	NA	NA	NA	NA	NA	NA	X - 17361			48013	LC/MS Neg	NA	4840	331.177			NA				NA	X - 17361			48013	LC/MS Neg	NA	4840	331.177		NA		NA	X - 17361			48013	LC/MS Neg	NA
48022	NA	X - 17677			48022	LC/MS Neg	NA	1544	204.982							NA	X - 17677			48022	LC/MS Neg	NA	1544	204.982			NA				NA	X - 17677			48022	LC/MS Neg	NA	1544	204.982		NA		NA	X - 17677			48022	LC/MS Neg	NA
48025	NA	X - 17685			48025	LC/MS Neg	NA	2575	233.013							NA	X - 17685			48025	LC/MS Neg	NA	2575	233.013			NA				NA	X - 17685			48025	LC/MS Neg	NA	2575	233.013		NA		NA	X - 17685			48025	LC/MS Neg	NA
48026	NA	X - 17686			48026	LC/MS Neg	NA	2614	259.028							NA	NA	NA	NA	NA	NA	NA	NA	NA	NA	NA	NA	NA	NA	NA	NA	NA	NA	NA	NA	NA	NA	NA	NA	NA	NA	NA	NA	X - 17686			48026	LC/MS Neg	NA
48043	NA	NA	NA	NA	NA	NA	NA	NA	NA	NA	NA	NA	NA	NA	NA	NA	X - 18603			48043	LC/MS Neg	NA	1403	142.051			NA				NA	NA	NA	NA	NA	NA	NA	NA	NA	NA	NA	NA	NA	X - 18603			48043	LC/MS Neg	NA
48047	NA	NA	NA	NA	NA	NA	NA	NA	NA	NA	NA	NA	NA	NA	NA	NA	X - 18886			48047	LC/MS Neg	NA	1853	217.108			NA				NA	X - 18886			48047	LC/MS Neg	NA	1870	217.108		NA		NA	X - 18886			48047	LC/MS Neg	NA
48052	NA	NA	NA	NA	NA	NA	NA	NA	NA	NA	NA	NA	NA	NA	NA	NA	X - 17612			48052	LC/MS Neg	NA	4308	567.319			NA				NA	X - 17612			48052	LC/MS Neg	NA	4308	567.319		NA		NA	X - 17612			48052	LC/MS Neg	NA
48067	NA	X - 22764			48067	LC/MS Neg	NA	5263	197.155							NA	X - 22764			48067	LC/MS Neg	NA	5263	197.155			NA				NA	X - 22764			48067	LC/MS Neg	NA	5263	197.155		NA		NA	X - 22764			48067	LC/MS Neg	NA
48076	NA	X - 22771			48076	LC/MS Neg	NA	2180	160.044							NA	NA	NA	NA	NA	NA	NA	NA	NA	NA	NA	NA	NA	NA	NA	NA	NA	NA	NA	NA	NA	NA	NA	NA	NA	NA	NA	NA	X - 22771			48076	LC/MS Neg	NA
48130	NA	NA	NA	NA	NA	NA	NA	NA	NA	NA	NA	NA	NA	NA	NA	2738	N6-succinyladenosine	Nucleotide	Purine Metabolism, Adenine containing	48130	LC/MS Neg	100001664	980	382.1	4542-23-8		NA		HMDB00912		NA	NA	NA	NA	NA	NA	NA	NA	NA	NA	NA	NA	2627	N6-succinyladenosine	Nucleotide	Purine Metabolism, Adenine containing	48130	LC/MS Neg	100001664
48152	797	glucose	Carbohydrate	Glycolysis, Gluconeogenesis, and Pyruvate Metabolism	48152	LC/MS Polar	572	2342	225.062	50-99-7	79025	71358	C00031	HMDB00122	C00031	842	glucose	Carbohydrate	Glycolysis, Gluconeogenesis, and Pyruvate Metabolism	48152	LC/MS Polar	572	2342	225.062	50-99-7	79025	71358	C00031	HMDB00122	C00031	878	glucose	Carbohydrate	Glycolysis, Gluconeogenesis, and Pyruvate Metabolism	48152	LC/MS Polar	572	2342	225.062	50-99-7	79025	C00031	821	glucose	Carbohydrate	Glycolysis, Gluconeogenesis, and Pyruvate Metabolism	48152	LC/MS Polar	572
48153	907	mannose	Carbohydrate	Fructose, Mannose and Galactose Metabolism	48153	LC/MS Polar	803	2200	225.062	3458-28-4	18950	141983	C00159	HMDB00169	C00159	953	mannose	Carbohydrate	Fructose, Mannose and Galactose Metabolism	48153	LC/MS Polar	803	2200	225.062	3458-28-4	18950	141983	C00159	HMDB00169	C00159	992	mannose	Carbohydrate	Fructose, Mannose and Galactose Metabolism	48153	LC/MS Polar	803	2200	225.062	3458-28-4	18950	C00159	931	mannose	Carbohydrate	Fructose, Mannose and Galactose Metabolism	48153	LC/MS Polar	803
48182	1249	myristoleoylcarnitine*	Lipid	Fatty Acid Metabolism(Acyl Carnitine)	48182	LC/MS Pos Late	100006051	1316	370.295	889848-55-9						1304	myristoleoylcarnitine*	Lipid	Fatty Acid Metabolism(Acyl Carnitine)	48182	LC/MS Pos Late	100006051	1316	370.295	889848-55-9		NA				1366	myristoleoylcarnitine (C14:1)*	Lipid	Fatty Acid Metabolism(Acyl Carnitine)	48182	LC/MS Pos Late	100006051	1316	370.295	889848-55-9	90659872		1274	myristoleoylcarnitine*	Lipid	Fatty Acid Metabolism(Acyl Carnitine)	48182	LC/MS Pos Late	100006051
48187	318	N-acetyltaurine	Amino Acid	Methionine, Cysteine, SAM and Taurine Metabolism	48187	LC/MS Neg	100005466	800	166.018		159864	140553				354	N-acetyltaurine	Amino Acid	Methionine, Cysteine, SAM and Taurine Metabolism	48187	LC/MS Neg	100005466	800	166.018		159864	140553				340	N-acetyltaurine	Amino Acid	Methionine, Cysteine, SAM and Taurine Metabolism	48187	LC/MS Neg	100005466	800	166.018		159864		339	N-acetyltaurine	Amino Acid	Methionine, Cysteine, SAM and Taurine Metabolism	48187	LC/MS Neg	100005466
48191	NA	X - 22836			48191	LC/MS Pos Early	NA	1200	146.081							NA	NA	NA	NA	NA	NA	NA	NA	NA	NA	NA	NA	NA	NA	NA	NA	X - 22836			48191	LC/MS Pos Early	NA	1200	146.081		NA		NA	X - 22836			48191	LC/MS Pos Early	NA
48195	901	fructose	Carbohydrate	Fructose, Mannose and Galactose Metabolism	48195	LC/MS Polar	878	2022.2	225.062	57-48-7	5984	5764	C00095	HMDB00660	C00095	947	fructose	Carbohydrate	Fructose, Mannose and Galactose Metabolism	48195	LC/MS Polar	878	2022.2	225.062	57-48-7	5984	5764	C00095	HMDB00660	C00095	986	fructose	Carbohydrate	Fructose, Mannose and Galactose Metabolism	48195	LC/MS Polar	878	2065	225.062	57-48-7	5984	C00095	925	fructose	Carbohydrate	Fructose, Mannose and Galactose Metabolism	48195	LC/MS Polar	878
48255	829	arabonate/xylonate	Carbohydrate	Pentose Phosphate Pathway	48255	LC/MS Polar	100006115	2664.6	165.04							901	arabonate/xylonate	Carbohydrate	Pentose Metabolism	48255	LC/MS Polar	100006115	2664.6	165.041			NA				937	arabonate/xylonate	Carbohydrate	Pentose Metabolism	48255	LC/MS Polar	100006115	2700	165.041		NA		880	arabonate/xylonate	Carbohydrate	Pentose Metabolism	48255	LC/MS Polar	100006115
48258	1490	1-oleoyl-GPC (18:1)	Lipid	Lysolipid	48258	LC/MS Pos Late	100001272	1540	522.355	19420-56-5	16081932	17240641		HMDB02815		1677	1-oleoyl-GPC (18:1)	Lipid	Lysolipid	48258	LC/MS Pos Late	100001272	1540	522.355	19420-56-5	16081932	17240641		HMDB02815		1944	1-oleoyl-GPC (18:1)	Lipid	Lysophospholipid	48258	LC/MS Pos Late	100001272	1540	522.355	19420-56-5	16081932		1594	1-oleoyl-GPC (18:1)	Lipid	Lysolipid	48258	LC/MS Pos Late	100001272
48259	1492	2-oleoyl-GPC (18:1)*	Lipid	Lysolipid	48259	LC/MS Neg	100001556	6150	596.357			21403159		HMDB61701		1679	2-oleoyl-GPC (18:1)*	Lipid	Lysolipid	48259	LC/MS Neg	100001556	6150	596.357			21403159		HMDB61701		2023	2-oleoyl-GPC (18:1)*	Lipid	Lysophospholipid	48259	LC/MS Neg	100001556	6150	596.357		NA		1596	2-oleoyl-GPC (18:1)*	Lipid	Lysolipid	48259	LC/MS Neg	100001556
48394	NA	NA	NA	NA	NA	NA	NA	NA	NA	NA	NA	NA	NA	NA	NA	2068	pregnanolone/allopregnanolone sulfate	Lipid	Steroid	48394	LC/MS Neg	100006173	5160	397.205			NA				2501	pregnanolone/allopregnanolone sulfate	Lipid	Progestin Steroids	48394	LC/MS Neg	100006173	5160	397.205		NA		1968	pregnanolone/allopregnanolone sulfate	Lipid	Steroid	48394	LC/MS Neg	100006173
48406	184	dopamine sulfate (1)	Amino Acid	Phenylalanine and Tyrosine Metabolism	48406	LC/MS Neg	100006360	1511	232.028							199	dopamine sulfate (1)	Amino Acid	Phenylalanine and Tyrosine Metabolism	48406	LC/MS Neg	100006360	1511	232.029			NA				173	dopamine 4-sulfate	Amino Acid	Tyrosine Metabolism	48406	LC/MS Neg	100006360	1511	232.029		123932	C13691	193	dopamine sulfate (1)	Amino Acid	Phenylalanine and Tyrosine Metabolism	48406	LC/MS Neg	100006360
48407	185	dopamine sulfate (2)	Amino Acid	Phenylalanine and Tyrosine Metabolism	48407	LC/MS Neg	100006361	1556.2	232.028							200	dopamine sulfate (2)	Amino Acid	Phenylalanine and Tyrosine Metabolism	48407	LC/MS Neg	100006361	1556.2	232.029			NA				174	dopamine 3-O-sulfate	Amino Acid	Tyrosine Metabolism	48407	LC/MS Neg	100006361	1556.2	232.029		122136	C13690	194	dopamine sulfate (2)	Amino Acid	Phenylalanine and Tyrosine Metabolism	48407	LC/MS Neg	100006361
48408	187	tyramine O-sulfate	Amino Acid	Phenylalanine and Tyrosine Metabolism	48408	LC/MS Neg	100006092	1565	216.034	30223-92-8	153005	134849		HMDB06409		202	tyramine O-sulfate	Amino Acid	Phenylalanine and Tyrosine Metabolism	48408	LC/MS Neg	100006092	1565	216.034	30223-92-8	153005	134849		HMDB06409		176	tyramine O-sulfate	Amino Acid	Tyrosine Metabolism	48408	LC/MS Neg	100006092	1565	216.034	30223-92-8	153005		196	tyramine O-sulfate	Amino Acid	Phenylalanine and Tyrosine Metabolism	48408	LC/MS Neg	100006092
48428	3118	pyrraline	Xenobiotics	Food Component/Plant	48428	LC/MS Pos Early	100001767	2750	255.134	74509-14-1		19980286				3374	pyrraline	Xenobiotics	Food Component/Plant	48428	LC/MS Neg	100001767	2304	253.119	74509-14-1		19980286				3966	pyrraline	Xenobiotics	Food Component/Plant	48428	LC/MS Pos Early	100001767	2750	255.134	74509-14-1	122228		3253	pyrraline	Xenobiotics	Food Component/Plant	48428	LC/MS Neg	100001767
48429	2750	methyl-4-hydroxybenzoate sulfate	Xenobiotics	Benzoate Metabolism	48429	LC/MS Neg	100006116	2873	230.997							2999	methyl-4-hydroxybenzoate sulfate	Xenobiotics	Benzoate Metabolism	48429	LC/MS Neg	100006116	2873	230.997			NA				3553	methyl-4-hydroxybenzoate sulfate	Xenobiotics	Benzoate Metabolism	48429	LC/MS Neg	100006116	2873	230.997		NA		2884	methyl-4-hydroxybenzoate sulfate	Xenobiotics	Benzoate Metabolism	48429	LC/MS Neg	100006116
48433	NA	NA	NA	NA	NA	NA	NA	NA	NA	NA	NA	NA	NA	NA	NA	203	N-formylphenylalanine	Amino Acid	Phenylalanine and Tyrosine Metabolism	48433	LC/MS Neg	100006056	2400	192.067	13200-85-6	759256	663938				177	N-formylphenylalanine	Amino Acid	Tyrosine Metabolism	48433	LC/MS Neg	100006056	2360	192.067	13200-85-6	759256		197	N-formylphenylalanine	Amino Acid	Phenylalanine and Tyrosine Metabolism	48433	LC/MS Neg	100006056
48434	352	N-acetylcitrulline	Amino Acid	Urea cycle; Arginine and Proline Metabolism	48434	LC/MS Neg	100001577	940	216.099	33965-42-3	656979	571213	C15532	HMDB00856	C15532	390	N-acetylcitrulline	Amino Acid	Urea cycle; Arginine and Proline Metabolism	48434	LC/MS Neg	100001577	940	216.099	33965-42-3	656979	571213	C15532	HMDB00856	C15532	362	N-acetylcitrulline	Amino Acid	Urea cycle; Arginine and Proline Metabolism	48434	LC/MS Neg	100001577	940	216.099	33965-42-3	656979	C15532	374	N-acetylcitrulline	Amino Acid	Urea cycle; Arginine and Proline Metabolism	48434	LC/MS Neg	100001577
48441	3561	4-hydroxychlorothalonil	Xenobiotics	Chemical	48441	LC/MS Neg	100006082	4427	244.908	28343-61-5	34217	31530				3897	4-hydroxychlorothalonil	Xenobiotics	Chemical	48441	LC/MS Neg	100006082	4427	244.908	28343-61-5	34217	31530				4579	4-hydroxychlorothalonil	Xenobiotics	Chemical	48441	LC/MS Neg	100006082	4427	244.908	28343-61-5	34217		3721	4-hydroxychlorothalonil	Xenobiotics	Chemical	48441	LC/MS Neg	100006082
48442	3117	4-vinylguaiacol sulfate	Xenobiotics	Food Component/Plant	48442	LC/MS Neg	100006126	3354	229.018							3373	4-vinylguaiacol sulfate	Xenobiotics	Food Component/Plant	48442	LC/MS Neg	100006126	3354	229.018			NA				3965	4-vinylguaiacol sulfate	Xenobiotics	Food Component/Plant	48442	LC/MS Neg	100006126	3354	229.018		NA		3252	4-vinylguaiacol sulfate	Xenobiotics	Food Component/Plant	48442	LC/MS Neg	100006126
48445	3566	2-methyoxyresorcinol sulfate	Xenobiotics	Chemical	48445	LC/MS Neg	100006184	1863	218.997	1446269-78-8						3902	2-methoxyresorcinol sulfate	Xenobiotics	Chemical	48445	LC/MS Neg	100006184	1863	218.997	1446269-78-8		NA				4584	2-methoxyresorcinol sulfate	Xenobiotics	Chemical	48445	LC/MS Neg	100006184	1863	218.997	1446269-78-8	NA		3726	2-methoxyresorcinol sulfate	Xenobiotics	Chemical	48445	LC/MS Neg	100006184
48448	3567	3-hydroxypyridine sulfate	Xenobiotics	Chemical	48448	LC/MS Neg	100006098	1595.5	173.987	1955-23-3		16232314				3903	3-hydroxypyridine sulfate	Xenobiotics	Chemical	48448	LC/MS Neg	100006098	1595.5	173.987	1955-23-3		16232314				4585	3-hydroxypyridine sulfate	Xenobiotics	Chemical	48448	LC/MS Neg	100006098	1595.5	173.987	1955-23-3	NA		3727	3-hydroxypyridine sulfate	Xenobiotics	Chemical	48448	LC/MS Neg	100006098
48460	2751	propyl 4-hydroxybenzoate sulfate	Xenobiotics	Benzoate Metabolism	48460	LC/MS Neg	100006264	3971	259.028	162338-10-5						3001	propyl 4-hydroxybenzoate sulfate	Xenobiotics	Benzoate Metabolism	48460	LC/MS Neg	100006264	3971	259.028	162338-10-5		NA				3555	propyl 4-hydroxybenzoate sulfate	Xenobiotics	Benzoate Metabolism	48460	LC/MS Neg	100006264	3971	259.028	162338-10-5	NA		2885	propyl 4-hydroxybenzoate sulfate	Xenobiotics	Benzoate Metabolism	48460	LC/MS Neg	100006264
48463	3573	ethyl paraben sulfate	Xenobiotics	Chemical	48463	LC/MS Neg	100006271	3445	245.013	162338-11-6						NA	NA	NA	NA	NA	NA	NA	NA	NA	NA	NA	NA	NA	NA	NA	NA	NA	NA	NA	NA	NA	NA	NA	NA	NA	NA	NA	3733	ethyl paraben sulfate	Xenobiotics	Chemical	48463	LC/MS Neg	100006271
48490	1672	sphingomyelin (d18:1/20:0, d16:1/22:0)*	Lipid	Sphingolipid Metabolism	48490	LC/MS Polar	100006290	913	803.628			23113477				1881	sphingomyelin (d18:1/20:0, d16:1/22:0)*	Lipid	Sphingolipid Metabolism	48490	LC/MS Pos Late	100006290	2685	759.638			23113477				2297	sphingomyelin (d18:1/20:0, d16:1/22:0)*	Lipid	Sphingolipid Metabolism	48490	LC/MS Pos Late	100006290	2685	759.638		NA		1783	sphingomyelin (d18:1/20:0, d16:1/22:0)*	Lipid	Sphingolipid Metabolism	48490	LC/MS Pos Late	100006290
48491	1669	sphingomyelin (d18:1/20:1, d18:2/20:0)*	Lipid	Sphingolipid Metabolism	48491	LC/MS Pos Late	100006292	2383	757.622	222403-67-0						1878	sphingomyelin (d18:1/20:1, d18:2/20:0)*	Lipid	Sphingolipid Metabolism	48491	LC/MS Pos Late	100006292	2383	757.622	222403-67-0		NA				2298	sphingomyelin (d18:1/20:1, d18:2/20:0)*	Lipid	Sphingolipid Metabolism	48491	LC/MS Pos Late	100006292	2383	757.622	222403-67-0	NA		1780	sphingomyelin (d18:1/20:1, d18:2/20:0)*	Lipid	Sphingolipid Metabolism	48491	LC/MS Pos Late	100006292
48492	1670	behenoyl sphingomyelin (d18:1/22:0)*	Lipid	Sphingolipid Metabolism	48492	LC/MS Pos Late	100006294	3083	787.669							NA	NA	NA	NA	NA	NA	NA	NA	NA	NA	NA	NA	NA	NA	NA	2287	behenoyl sphingomyelin (d18:1/22:0)*	Lipid	Sphingolipid Metabolism	48492	LC/MS Pos Late	100006294	3083	787.669		NA		1781	behenoyl sphingomyelin (d18:1/22:0)*	Lipid	Sphingolipid Metabolism	48492	LC/MS Pos Late	100006294
48493	1671	sphingomyelin (d18:1/22:1, d18:2/22:0, d16:1/24:1)*	Lipid	Sphingolipid Metabolism	48493	LC/MS Polar	100006295	910	829.644			29368329				1880	sphingomyelin (d18:1/22:1, d18:2/22:0, d16:1/24:1)*	Lipid	Sphingolipid Metabolism	48493	LC/MS Pos Late	100006295	2666	785.653			29368329				2300	sphingomyelin (d18:1/22:1, d18:2/22:0, d16:1/24:1)*	Lipid	Sphingolipid Metabolism	48493	LC/MS Pos Late	100006295	2666	785.653		NA		1782	sphingomyelin (d18:1/22:1, d18:2/22:0, d16:1/24:1)*	Lipid	Sphingolipid Metabolism	48493	LC/MS Pos Late	100006295
48580	3395	2-acetamidophenol sulfate	Xenobiotics	Drug	48580	LC/MS Neg	100006190	2251	230.013	40712-60-5	181671	158023				3699	2-acetamidophenol sulfate	Xenobiotics	Drug	48580	LC/MS Neg	100006190	2251	230.013	40712-60-5	181671	158023				4348	2-acetamidophenol sulfate	Xenobiotics	Drug	48580	LC/MS Neg	100006190	2251	230.013	40712-60-5	181671		3544	2-acetamidophenol sulfate	Xenobiotics	Drug	48580	LC/MS Neg	100006190
48674	3119	umbelliferone sulfate	Xenobiotics	Food Component/Plant	48674	LC/MS Neg	100006282	2442.8	240.981	69526-88-1	129659	114800				3375	umbelliferone sulfate	Xenobiotics	Food Component/Plant	48674	LC/MS Neg	100006282	2442.8	240.981	69526-88-1	129659	114800				3967	umbelliferone sulfate	Xenobiotics	Food Component/Plant	48674	LC/MS Neg	100006282	2440	240.981	69526-88-1	129659		3254	umbelliferone sulfate	Xenobiotics	Food Component/Plant	48674	LC/MS Neg	100006282
48698	NA	NA	NA	NA	NA	NA	NA	NA	NA	NA	NA	NA	NA	NA	NA	3914	6-hydroxyindole sulfate	Xenobiotics	Chemical	48698	LC/MS Neg	100006260	2498	212.002			NA				4596	6-hydroxyindole sulfate	Xenobiotics	Chemical	48698	LC/MS Neg	100006260	2498	212.002		NA		3738	6-hydroxyindole sulfate	Xenobiotics	Chemical	48698	LC/MS Neg	100006260
48715	3121	eugenol sulfate	Xenobiotics	Food Component/Plant	48715	LC/MS Neg	100006171	3782	243.033	95480-60-7	180632	157181				3378	eugenol sulfate	Xenobiotics	Food Component/Plant	48715	LC/MS Neg	100006171	3782	243.033	95480-60-7	180632	157181				3970	eugenol sulfate	Xenobiotics	Food Component/Plant	48715	LC/MS Neg	100006171	3782	243.033	95480-60-7	180632		3256	eugenol sulfate	Xenobiotics	Food Component/Plant	48715	LC/MS Neg	100006171
48728	3120	daidzein sulfate (2)	Xenobiotics	Food Component/Plant	48728	LC/MS Neg	100006363	3330	333.008							3376	daidzein sulfate (2)	Xenobiotics	Food Component/Plant	48728	LC/MS Neg	100006363	3330	333.008			NA				NA	NA	NA	NA	NA	NA	NA	NA	NA	NA	NA	NA	3255	daidzein sulfate (2)	Xenobiotics	Food Component/Plant	48728	LC/MS Neg	100006363
48733	189	vanillic alcohol sulfate	Amino Acid	Phenylalanine and Tyrosine Metabolism	48733	LC/MS Neg	100006125	1808	233.013	754920-02-0						204	vanillic alcohol sulfate	Amino Acid	Phenylalanine and Tyrosine Metabolism	48733	LC/MS Neg	100006125	1808	233.012	754920-02-0		NA				178	vanillic alcohol sulfate	Amino Acid	Tyrosine Metabolism	48733	LC/MS Neg	100006125	1808	233.012	754920-02-0	NA		198	vanillic alcohol sulfate	Amino Acid	Phenylalanine and Tyrosine Metabolism	48733	LC/MS Neg	100006125
48757	235	N-acetylkynurenine (2)	Amino Acid	Tryptophan Metabolism	48757	LC/MS Neg	100006378	2378	249.088							259	N-acetylkynurenine (2)	Amino Acid	Tryptophan Metabolism	48757	LC/MS Pos Early	100006378	2364	251.103			NA				210	N-acetylkynurenine (2)	Amino Acid	Tryptophan Metabolism	48757	LC/MS Pos Early	100006378	2364	251.103		NA		250	N-acetylkynurenine (2)	Amino Acid	Tryptophan Metabolism	48757	LC/MS Neg	100006378
48762	3565	1,2,3-benzenetriol sulfate (2)	Xenobiotics	Chemical	48762	LC/MS Neg	100006374	1709	204.981							3901	1,2,3-benzenetriol sulfate (2)	Xenobiotics	Chemical	48762	LC/MS Neg	100006374	1709	204.981			NA				4583	1,2,3-benzenetriol sulfate (2)	Xenobiotics	Chemical	48762	LC/MS Neg	100006374	1709	204.981		NA		3725	1,2,3-benzenetriol sulfate (2)	Xenobiotics	Chemical	48762	LC/MS Neg	100006374
48763	2748	3-methoxycatechol sulfate (1)	Xenobiotics	Benzoate Metabolism	48763	LC/MS Neg	100006375	2163	218.997							2997	3-methoxycatechol sulfate (1)	Xenobiotics	Benzoate Metabolism	48763	LC/MS Neg	100006375	2163	218.997			NA				3551	3-methoxycatechol sulfate (1)	Xenobiotics	Benzoate Metabolism	48763	LC/MS Neg	100006375	2163	218.997		NA		2882	3-methoxycatechol sulfate (1)	Xenobiotics	Benzoate Metabolism	48763	LC/MS Neg	100006375
48782	234	C-glycosyltryptophan	Amino Acid	Tryptophan Metabolism	48782	LC/MS Pos Early	100006379	2685	367.15	180509-18-6	10981970	9157171				258	C-glycosyltryptophan	Amino Acid	Tryptophan Metabolism	48782	LC/MS Neg	100006379	1777	365.135	180509-18-6	10981970	9157171				204	C-glycosyltryptophan	Amino Acid	Tryptophan Metabolism	48782	LC/MS Neg	100006379	1777	365.135	180509-18-6	10981970		249	C-glycosyltryptophan	Amino Acid	Tryptophan Metabolism	48782	LC/MS Neg	100006379
48841	186	p-cresol-glucuronide*	Amino Acid	Phenylalanine and Tyrosine Metabolism	48841	LC/MS Neg	100006191	2420	283.082	17680-99-8	154035	135751		HMDB11686		201	p-cresol-glucuronide*	Amino Acid	Phenylalanine and Tyrosine Metabolism	48841	LC/MS Neg	100006191	2420	283.082	17680-99-8	154035	135751		HMDB11686		175	p-cresol-glucuronide*	Amino Acid	Tyrosine Metabolism	48841	LC/MS Neg	100006191	2420	283.082	17680-99-8	154035		195	p-cresol-glucuronide*	Amino Acid	Phenylalanine and Tyrosine Metabolism	48841	LC/MS Neg	100006191
48885	855	arabitol/xylitol	Carbohydrate	Pentose Metabolism	48885	LC/MS Polar	100006430	1932.4	151.061							899	arabitol/xylitol	Carbohydrate	Pentose Metabolism	48885	LC/MS Polar	100006430	1932.4	151.061			NA				935	arabitol/xylitol	Carbohydrate	Pentose Metabolism	48885	LC/MS Polar	100006430	1932.4	151.061		6912	C01904	878	arabitol/xylitol	Carbohydrate	Pentose Metabolism	48885	LC/MS Polar	100006430
48979	NA	X - 23283			48979	LC/MS Neg	NA	796	133.05							NA	X - 23283			48979	LC/MS Neg	NA	796	133.05			NA				NA	NA	NA	NA	NA	NA	NA	NA	NA	NA	NA	NA	NA	X - 23283			48979	LC/MS Neg	NA
48980	273	tigloylglycine	Amino Acid	Leucine, Isoleucine and Valine Metabolism	1598	LC/MS Pos Early	1161	1926	158.081	35842-45-6	6441567	4945715		HMDB00959		302	tigloylglycine	Amino Acid	Leucine, Isoleucine and Valine Metabolism	1598	LC/MS Pos Early	1161	1926	158.081	35842-45-6	6441567	4945715		HMDB00959		NA	NA	NA	NA	NA	NA	NA	NA	NA	NA	NA	NA	290	tigloylglycine	Amino Acid	Leucine, Isoleucine and Valine Metabolism	48980	LC/MS Neg	1161
48989	NA	NA	NA	NA	NA	NA	NA	NA	NA	NA	NA	NA	NA	NA	NA	NA	X - 23291			48989	LC/MS Neg	NA	3478	201.023			NA				NA	X - 23291			48989	LC/MS Neg	NA	3478	201.023		NA		NA	X - 23291			48989	LC/MS Neg	NA
48992	NA	NA	NA	NA	NA	NA	NA	NA	NA	NA	NA	NA	NA	NA	NA	NA	X - 23293			48992	LC/MS Neg	NA	4886	169.123			NA				NA	X - 23293			48992	LC/MS Neg	NA	4886	169.123		NA		NA	X - 23293			48992	LC/MS Neg	NA
48993	NA	NA	NA	NA	NA	NA	NA	NA	NA	NA	NA	NA	NA	NA	NA	NA	X - 23294			48993	LC/MS Neg	NA	4856	169.123			NA				NA	NA	NA	NA	NA	NA	NA	NA	NA	NA	NA	NA	NA	X - 23294			48993	LC/MS Neg	NA
48994	NA	NA	NA	NA	NA	NA	NA	NA	NA	NA	NA	NA	NA	NA	NA	NA	X - 23295			48994	LC/MS Neg	NA	4807	169.123			NA				NA	X - 23295			48994	LC/MS Neg	NA	4807	169.123		NA		NA	X - 23295			48994	LC/MS Neg	NA
48996	NA	X - 23297			48996	LC/MS Neg	NA	4976	169.123							NA	X - 23297			48996	LC/MS Neg	NA	4976	169.123			NA				NA	X - 23297			48996	LC/MS Neg	NA	4976	169.123		NA		NA	X - 23297			48996	LC/MS Neg	NA
48997	3127	isoeugenol sulfate	Xenobiotics	Food Component/Plant	48997	LC/MS Neg	100006089	3893	243.033							3384	isoeugenol sulfate	Xenobiotics	Food Component/Plant	48997	LC/MS Neg	100006089	3893	243.033			NA				3976	isoeugenol sulfate	Xenobiotics	Food Component/Plant	48997	LC/MS Neg	100006089	3893	243.033		NA		3262	isoeugenol sulfate	Xenobiotics	Food Component/Plant	48997	LC/MS Neg	100006089
49228	NA	X - 23369			49228	LC/MS Neg	NA	2150	188.035							NA	X - 23369			49228	LC/MS Neg	NA	2150	188.035			NA				NA	X - 23369			49228	LC/MS Neg	NA	2150	188.035		NA		NA	X - 23369			49228	LC/MS Neg	NA
49461	NA	NA	NA	NA	NA	NA	NA	NA	NA	NA	NA	NA	NA	NA	NA	NA	X - 23585			49461	LC/MS Pos Early	NA	1378	118.086			NA				NA	X - 23585			49461	LC/MS Pos Early	NA	1378	118.086		NA		NA	X - 23585			49461	LC/MS Pos Early	NA
49463	NA	X - 23587			49463	LC/MS Pos Early	NA	1230	132.102							NA	X - 23587			49463	LC/MS Pos Early	NA	1230	132.102			NA				NA	X - 23587			49463	LC/MS Pos Early	NA	1230	132.102		NA		NA	X - 23587			49463	LC/MS Pos Early	NA
49464	NA	X - 23588			49464	LC/MS Pos Early	NA	1380	403.134							NA	X - 23588			49464	LC/MS Pos Early	NA	1380	403.134			NA				NA	X - 23588			49464	LC/MS Pos Early	NA	1380	403.134		NA		NA	X - 23588			49464	LC/MS Pos Early	NA
49469	NA	X - 23593			49469	LC/MS Pos Early	NA	1531	191.102							NA	X - 23593			49469	LC/MS Pos Early	NA	1531	191.102			NA				NA	X - 23593			49469	LC/MS Pos Early	NA	1531	191.102		NA		NA	X - 23593			49469	LC/MS Pos Early	NA
49513	NA	X - 23637			49513	LC/MS Pos Early	NA	1382	235.092							NA	X - 23637			49513	LC/MS Pos Early	NA	1382	235.092			NA				NA	X - 23637			49513	LC/MS Pos Early	NA	1382	235.092		NA		NA	X - 23637			49513	LC/MS Pos Early	NA
49515	NA	X - 23639			49515	LC/MS Pos Early	NA	1640	134.081							NA	X - 23639			49515	LC/MS Pos Early	NA	1640	134.081			NA				NA	X - 23639			49515	LC/MS Pos Early	NA	1640	134.081		NA		NA	X - 23639			49515	LC/MS Pos Early	NA
49521	NA	X - 23644			49521	LC/MS Pos Early	NA	983	146.081							NA	X - 23644			49521	LC/MS Pos Early	NA	983	146.081			NA				NA	X - 23644			49521	LC/MS Pos Early	NA	983	146.081		NA		NA	X - 23644			49521	LC/MS Pos Early	NA
49526	NA	X - 23649			49526	LC/MS Pos Early	NA	1645	272.076							NA	X - 23649			49526	LC/MS Pos Early	NA	1645	272.076			NA				NA	X - 23649			49526	LC/MS Pos Early	NA	1645	272.076		NA		NA	X - 23649			49526	LC/MS Pos Early	NA
49529	NA	X - 23652			49529	LC/MS Pos Early	NA	1991	171.076							NA	X - 23652			49529	LC/MS Pos Early	NA	1991	171.076			NA				NA	X - 23652			49529	LC/MS Pos Early	NA	1991	171.076		NA		NA	X - 23652			49529	LC/MS Pos Early	NA
49557	NA	X - 23680			49557	LC/MS Pos Late	NA	1049	338.232							NA	X - 23680			49557	LC/MS Pos Late	NA	1049	338.232			NA				NA	X - 23680			49557	LC/MS Pos Late	NA	1049	338.232		NA		NA	X - 23680			49557	LC/MS Pos Late	NA
49583	NA	X - 23705			49583	LC/MS Pos Late	NA	2382	796.621							NA	X - 23705			49583	LC/MS Pos Late	NA	2382	796.621			NA				NA	NA	NA	NA	NA	NA	NA	NA	NA	NA	NA	NA	NA	X - 23705			49583	LC/MS Pos Late	NA
49592	NA	X - 11315			49613	LC/MS Polar	NA	2129	128.072							NA	X - 11315			49592	LC/MS Neg	NA	1157	128.071			NA				NA	X - 11315			49592	LC/MS Neg	NA	1157	128.071		NA		NA	X - 11315			49592	LC/MS Neg	NA
49617	NA	NA	NA	NA	NA	NA	NA	NA	NA	NA	NA	NA	NA	NA	NA	1702	1-lignoceroyl-GPC (24:0)	Lipid	Lysolipid	49617	LC/MS Pos Late	100002873	1907	608.465	325171-59-3		NA				NA	NA	NA	NA	NA	NA	NA	NA	NA	NA	NA	NA	1619	1-lignoceroyl-GPC (24:0)	Lipid	Lysolipid	49617	LC/MS Pos Late	100002873
49627	NA	X - 23729			49627	LC/MS Pos Early	NA	1420	140.034							NA	X - 23729			49627	LC/MS Pos Early	NA	1420	140.034			NA				NA	X - 23729			49627	LC/MS Pos Early	NA	1420	140.034		NA		NA	X - 23729			49627	LC/MS Pos Early	NA
49637	NA	X - 23739			49637	LC/MS Pos Early	NA	1286	262.103							NA	X - 23739			49637	LC/MS Pos Early	NA	1286	262.103			NA				NA	X - 23739			49637	LC/MS Pos Early	NA	1286	262.103		NA		NA	X - 23739			49637	LC/MS Pos Early	NA
49647	NA	X - 23749			49647	LC/MS Pos Late	NA	1916	568.428							NA	X - 23749			49647	LC/MS Pos Late	NA	1916	568.428			NA				4027	carotene diol (2)	Xenobiotics	Food Component/Plant	57636	LC/MS Pos Late	100015967	1904	568.428		NA		NA	X - 23749			49647	LC/MS Pos Late	NA
49663	NA	X - 23765			49663	LC/MS Pos Late	NA	2522	552.432							NA	X - 23765			49663	LC/MS Pos Late	NA	2522	552.432			NA				NA	NA	NA	NA	NA	NA	NA	NA	NA	NA	NA	NA	NA	X - 23765			49663	LC/MS Pos Late	NA
49675	NA	NA	NA	NA	NA	NA	NA	NA	NA	NA	NA	NA	NA	NA	NA	NA	X - 23776			49675	LC/MS Pos Early	NA	2275	146.117			NA				NA	X - 23776			49675	LC/MS Pos Early	NA	2275	146.117		NA		NA	X - 23776			49675	LC/MS Pos Early	NA
49681	NA	X - 23782			49681	LC/MS Pos Late	NA	1627	349.273							NA	X - 23782			49681	LC/MS Pos Late	NA	1627	349.273			NA				NA	X - 23782			49681	LC/MS Pos Late	NA	1627	349.273		NA		NA	X - 23782			49681	LC/MS Pos Late	NA
49689	NA	X - 23788			49689	LC/MS Neg	NA	2449	215.002							NA	NA	NA	NA	NA	NA	NA	NA	NA	NA	NA	NA	NA	NA	NA	NA	NA	NA	NA	NA	NA	NA	NA	NA	NA	NA	NA	NA	X - 23788			49689	LC/MS Neg	NA
49704	NA	X - 23314			49704	LC/MS Pos Early	NA	1132	226.128							NA	X - 23314			49704	LC/MS Pos Early	NA	1132	226.128			NA				NA	X - 23314			49014	LC/MS Neg	NA	1578.3	207.087		NA		NA	X - 23314			49704	LC/MS Pos Early	NA
52025	NA	X - 23997			52025	LC/MS Pos Early	NA	1634	223.074							NA	X - 23997			52025	LC/MS Pos Early	NA	1634	223.075			NA				NA	X - 23997			52025	LC/MS Pos Early	NA	1634	223.075		NA		NA	X - 23997			52025	LC/MS Pos Early	NA
52049	NA	X - 24020			52049	LC/MS Pos Early	NA	3064	188.175							NA	NA	NA	NA	NA	NA	NA	NA	NA	NA	NA	NA	NA	NA	NA	403	(N(1) + N(8))-acetylspermidine	Amino Acid	Polyamine Metabolism	57814	LC/MS Pos Early	100016038	3080	188.176		NA		NA	X - 24020			52049	LC/MS Pos Early	NA
52053	NA	X - 24024			52053	LC/MS Pos Late	NA	2710	587.463							NA	NA	NA	NA	NA	NA	NA	NA	NA	NA	NA	NA	NA	NA	NA	NA	NA	NA	NA	NA	NA	NA	NA	NA	NA	NA	NA	NA	X - 24024			52053	LC/MS Pos Late	NA
52078	NA	X - 24049			52078	LC/MS Pos Late	NA	2211	768.589							NA	NA	NA	NA	NA	NA	NA	NA	NA	NA	NA	NA	NA	NA	NA	NA	NA	NA	NA	NA	NA	NA	NA	NA	NA	NA	NA	NA	X - 24049			52078	LC/MS Pos Late	NA
52083	NA	X - 24054			52083	LC/MS Pos Late	NA	2345	726.541							NA	NA	NA	NA	NA	NA	NA	NA	NA	NA	NA	NA	NA	NA	NA	NA	NA	NA	NA	NA	NA	NA	NA	NA	NA	NA	NA	NA	X - 24054			52083	LC/MS Pos Late	NA
52090	NA	X - 24061			52090	LC/MS Pos Late	NA	2400	720.587							NA	X - 24061			52090	LC/MS Pos Late	NA	2400	720.587			NA				NA	NA	NA	NA	NA	NA	NA	NA	NA	NA	NA	NA	NA	X - 24061			52090	LC/MS Pos Late	NA
52126	NA	X - 24097			52126	LC/MS Pos Late	NA	1954	704.521							NA	NA	NA	NA	NA	NA	NA	NA	NA	NA	NA	NA	NA	NA	NA	NA	NA	NA	NA	NA	NA	NA	NA	NA	NA	NA	NA	NA	X - 24097			52126	LC/MS Pos Late	NA
52278	NA	X - 24240			52278	LC/MS Pos Early	NA	2784	276.155							NA	X - 24240			52278	LC/MS Pos Early	NA	2784	276.155			NA				436	gamma-glutamyl-alpha-lysine	Peptide	Gamma-glutamyl Amino Acid	55015	LC/MS Pos Early	100010901	2784	276.155		65254		NA	X - 24240			52278	LC/MS Pos Early	NA
52280	NA	X - 24241			52280	LC/MS Pos Early	NA	2239	186.112							NA	X - 24241			52280	LC/MS Pos Early	NA	2239	186.112			NA				NA	NA	NA	NA	NA	NA	NA	NA	NA	NA	NA	NA	NA	X - 24241			52280	LC/MS Pos Early	NA
52281	NA	NA	NA	NA	NA	NA	NA	NA	NA	NA	NA	NA	NA	NA	NA	360	2-hydroxybutyrate/2-hydroxyisobutyrate	Amino Acid	Methionine, Cysteine, SAM and Taurine Metabolism	52281	LC/MS Polar	100008928	1258	103.04			NA				419	2-hydroxybutyrate/2-hydroxyisobutyrate	Amino Acid	Glutathione Metabolism	52281	LC/MS Polar	100008928	1258	103.04		NA		345	2-hydroxybutyrate/2-hydroxyisobutyrate	Amino Acid	Methionine, Cysteine, SAM and Taurine Metabolism	52281	LC/MS Polar	100008928
52285	1049	oleate/vaccenate (18:1)	Lipid	Long Chain Fatty Acid	52285	LC/MS Neg	100008930	5655	281.249							1098	oleate/vaccenate (18:1)	Lipid	Long Chain Fatty Acid	52285	LC/MS Neg	100008930	5655	281.249			NA				1134	oleate/vaccenate (18:1)	Lipid	Long Chain Fatty Acid	52285	LC/MS Neg	100008930	5655	281.249		NA		1073	oleate/vaccenate (18:1)	Lipid	Long Chain Fatty Acid	52285	LC/MS Neg	100008930
52297	NA	X - 24293			52297	LC/MS Pos Early	NA	1189	226.128							NA	X - 24293			52297	LC/MS Pos Early	NA	1189	226.128			NA				NA	X - 24293			52297	LC/MS Pos Early	NA	1189	226.128		NA		NA	X - 24293			52297	LC/MS Pos Early	NA
52431	1637	1-palmitoleoylglycerol (16:1)*	Lipid	Monoacylglycerol	52431	LC/MS Neg	100008952	6094	253.217							1830	1-palmitoleoylglycerol (16:1)*	Lipid	Monoacylglycerol	52431	LC/MS Neg	100008952	6094	253.217			NA				2166	1-palmitoleoylglycerol (16:1)*	Lipid	Monoacylglycerol	52431	LC/MS Neg	100008952	6094	253.217		NA		1740	1-palmitoleoylglycerol (16:1)*	Lipid	Monoacylglycerol	52431	LC/MS Neg	100008952
52433	1674	sphingomyelin (d18:1/15:0, d16:1/17:0)*	Lipid	Sphingolipid Metabolism	52433	LC/MS Pos Late	100006314	2082	689.559	121999-58-4		28532779				1883	sphingomyelin (d18:1/15:0, d16:1/17:0)*	Lipid	Sphingolipid Metabolism	52433	LC/MS Pos Late	100006314	2082	689.559	121999-58-4		28532779				2293	sphingomyelin (d17:1/16:0, d18:1/15:0, d16:1/17:0)*	Lipid	Sphingolipid Metabolism	52433	LC/MS Pos Late	100006314	2082	689.559	121999-58-4	NA		1785	sphingomyelin (d18:1/15:0, d16:1/17:0)*	Lipid	Sphingolipid Metabolism	52433	LC/MS Pos Late	100006314
52434	1673	palmitoyl dihydrosphingomyelin (d18:0/16:0)*	Lipid	Sphingolipid Metabolism	52434	LC/MS Pos Late	100008954	2290	705.591		9939965	8115586				1882	palmitoyl dihydrosphingomyelin (d18:0/16:0)*	Lipid	Sphingolipid Metabolism	52434	LC/MS Pos Late	100008954	2290	705.591		9939965	8115586				2283	palmitoyl dihydrosphingomyelin (d18:0/16:0)*	Lipid	Sphingolipid Metabolism	52434	LC/MS Pos Late	100008954	2290	705.591		9939965		1784	palmitoyl dihydrosphingomyelin (d18:0/16:0)*	Lipid	Sphingolipid Metabolism	52434	LC/MS Pos Late	100008954
52435	1676	sphingomyelin (d18:2/23:0, d18:1/23:1, d17:1/24:1)*	Lipid	Sphingolipid Metabolism	52435	LC/MS Pos Late	100008956	2845	799.669							NA	NA	NA	NA	NA	NA	NA	NA	NA	NA	NA	NA	NA	NA	NA	2301	sphingomyelin (d18:2/23:0, d18:1/23:1, d17:1/24:1)*	Lipid	Sphingolipid Metabolism	52435	LC/MS Pos Late	100008956	2845	799.669		NA		1787	sphingomyelin (d18:2/23:0, d18:1/23:1, d17:1/24:1)*	Lipid	Sphingolipid Metabolism	52435	LC/MS Pos Late	100008956
52437	1677	sphingomyelin (d18:2/24:1, d18:1/24:2)*	Lipid	Sphingolipid Metabolism	52437	LC/MS Pos Late	100008957	2635	811.669							1886	sphingomyelin (d18:2/24:1, d18:1/24:2)*	Lipid	Sphingolipid Metabolism	52437	LC/MS Pos Late	100008957	2635	811.669			NA				2303	sphingomyelin (d18:2/24:1, d18:1/24:2)*	Lipid	Sphingolipid Metabolism	52437	LC/MS Pos Late	100008957	2635	811.669		NA		1788	sphingomyelin (d18:2/24:1, d18:1/24:2)*	Lipid	Sphingolipid Metabolism	52437	LC/MS Pos Late	100008957
52438	1436	1-stearoyl-2-oleoyl-GPC (18:0/18:1)	Lipid	Phospholipid Metabolism	52438	LC/MS Pos Late	100008904	2644	788.616	56421-10-4						1515	1-stearoyl-2-oleoyl-GPC (18:0/18:1)	Lipid	Phospholipid Metabolism	52438	LC/MS Pos Late	100008904	2644	788.616	56421-10-4		24766704				1731	1-stearoyl-2-oleoyl-GPC (18:0/18:1)	Lipid	Phosphatidylcholine (PC)	52438	LC/MS Pos Late	100008904	2644	788.616	56421-10-4	NA		1473	1-stearoyl-2-oleoyl-GPC (18:0/18:1)	Lipid	Phospholipid Metabolism	52438	LC/MS Pos Late	100008904
52446	1467	1-stearoyl-2-linoleoyl-GPE (18:0/18:2)*	Lipid	Phospholipid Metabolism	52446	LC/MS Pos Late	100008976	2522	744.554							1547	1-stearoyl-2-linoleoyl-GPE (18:0/18:2)*	Lipid	Phospholipid Metabolism	52446	LC/MS Pos Late	100008976	2522	744.554		9546749	7825699				1806	1-stearoyl-2-linoleoyl-GPE (18:0/18:2)*	Lipid	Phosphatidylethanolamine (PE)	52446	LC/MS Pos Late	100008976	2522	744.554		9546749		1503	1-stearoyl-2-linoleoyl-GPE (18:0/18:2)*	Lipid	Phospholipid Metabolism	52446	LC/MS Pos Late	100008976
52447	1460	1-stearoyl-2-arachidonoyl-GPE (18:0/20:4)*	Lipid	Phospholipid Metabolism	52447	LC/MS Pos Late	100008977	2424	768.554							1539	1-stearoyl-2-arachidonoyl-GPE (18:0/20:4)	Lipid	Phospholipid Metabolism	52447	LC/MS Pos Late	100008977	2424	768.554		5289133	4451158				1819	1-stearoyl-2-arachidonoyl-GPE (18:0/20:4)	Lipid	Phosphatidylethanolamine (PE)	52447	LC/MS Pos Late	100008977	2424	768.554		5289133		1495	1-stearoyl-2-arachidonoyl-GPE (18:0/20:4)	Lipid	Phospholipid Metabolism	52447	LC/MS Pos Late	100008977
52449	1446	1-stearoyl-2-arachidonoyl-GPI (18:0/20:4)*	Lipid	Phospholipid Metabolism	52449	LC/MS Polar	100000616	870	885.549			21403055				1528	1-stearoyl-2-arachidonoyl-GPI (18:0/20:4)	Lipid	Phospholipid Metabolism	52449	LC/MS Polar	100000616	870	885.549			21403055				1913	1-stearoyl-2-arachidonoyl-GPI (18:0/20:4)	Lipid	Phosphatidylinositol (PI)	52449	LC/MS Pos Late	100000616	3000	904.591	383907-33-3	NA		1484	1-stearoyl-2-arachidonoyl-GPI (18:0/20:4)	Lipid	Phospholipid Metabolism	52449	LC/MS Polar	100000616
52450	1447	1-palmitoyl-2-linoleoyl-GPI (16:0/18:2)*	Lipid	Phospholipid Metabolism	52450	LC/MS Polar	1528	910	833.518			21403024				NA	NA	NA	NA	NA	NA	NA	NA	NA	NA	NA	NA	NA	NA	NA	1885	1-palmitoyl-2-linoleoyl-GPI (16:0/18:2)	Lipid	Phosphatidylinositol (PI)	52450	LC/MS Pos Late	1528	2730	852.56		NA		1487	1-palmitoyl-2-linoleoyl-GPI (16:0/18:2)	Lipid	Phospholipid Metabolism	52450	LC/MS Polar	1528
52451	1448	1-oleoyl-2-linoleoyl-GPI (18:1/18:2)*	Lipid	Phospholipid Metabolism	52451	LC/MS Polar	100008979	902	859.534							NA	NA	NA	NA	NA	NA	NA	NA	NA	NA	NA	NA	NA	NA	NA	NA	NA	NA	NA	NA	NA	NA	NA	NA	NA	NA	NA	1488	1-oleoyl-2-linoleoyl-GPI (18:1/18:2)*	Lipid	Phospholipid Metabolism	52451	LC/MS Polar	100008979
52452	1439	1-stearoyl-2-linoleoyl-GPC (18:0/18:2)*	Lipid	Phospholipid Metabolism	52452	LC/MS Pos Late	100008980	2380	786.601							1520	1-stearoyl-2-linoleoyl-GPC (18:0/18:2)*	Lipid	Phospholipid Metabolism	52452	LC/MS Pos Late	100008980	2380	786.601			NA				1737	1-stearoyl-2-linoleoyl-GPC (18:0/18:2)*	Lipid	Phosphatidylcholine (PC)	52452	LC/MS Pos Late	100008980	2380	786.601		NA		1477	1-stearoyl-2-linoleoyl-GPC (18:0/18:2)*	Lipid	Phospholipid Metabolism	52452	LC/MS Pos Late	100008980
52453	1440	1-oleoyl-2-linoleoyl-GPC (18:1/18:2)*	Lipid	Phospholipid Metabolism	52453	LC/MS Pos Late	100008981	2165	784.585							1529	1-oleoyl-2-linoleoyl-GPC (18:1/18:2)*	Lipid	Phospholipid Metabolism	52453	LC/MS Pos Late	100008981	2165	784.585			NA				NA	NA	NA	NA	NA	NA	NA	NA	NA	NA	NA	NA	1485	1-oleoyl-2-linoleoyl-GPC (18:1/18:2)*	Lipid	Phospholipid Metabolism	52453	LC/MS Pos Late	100008981
52454	1443	1-palmitoyl-2-dihomo-linolenoyl-GPC (16:0/20:3)*	Lipid	Phospholipid Metabolism	52454	LC/MS Pos Late	100008985	2199	784.585							NA	NA	NA	NA	NA	NA	NA	NA	NA	NA	NA	NA	NA	NA	NA	NA	NA	NA	NA	NA	NA	NA	NA	NA	NA	NA	NA	1482	1-palmitoyl-2-dihomo-linolenoyl-GPC (16:0/20:3n3 or 6)*	Lipid	Phospholipid Metabolism	52454	LC/MS Pos Late	100008985
52461	1432	1-palmitoyl-2-oleoyl-GPC (16:0/18:1)*	Lipid	Phospholipid Metabolism	52461	LC/MS Pos Late	1539	2358	760.585	26853-31-6;26853-31-6	6436017	4940699				1511	1-palmitoyl-2-oleoyl-GPC (16:0/18:1)	Lipid	Phospholipid Metabolism	52461	LC/MS Pos Late	1539	2358	760.585	26853-31-6;26853-31-6	6436017	4940699				1667	1-palmitoyl-2-oleoyl-GPC (16:0/18:1)	Lipid	Phosphatidylcholine (PC)	52461	LC/MS Pos Late	1539	2358	760.585	26853-31-6;26853-31-6	6436017		1468	1-palmitoyl-2-oleoyl-GPC (16:0/18:1)	Lipid	Phospholipid Metabolism	52461	LC/MS Pos Late	1539
52462	1438	1-palmitoyl-2-arachidonoyl-GPC (16:0/20:4)*	Lipid	Phospholipid Metabolism	52462	LC/MS Pos Late	100008914	2107	782.569	35418-58-7	10747814	8923140				1519	1-palmitoyl-2-arachidonoyl-GPC (16:0/20:4)	Lipid	Phospholipid Metabolism	52462	LC/MS Pos Late	100008914	2091	782.569	35418-58-7	10747814	8923140				1701	1-palmitoyl-2-arachidonoyl-GPC (16:0/20:4n6)	Lipid	Phosphatidylcholine (PC)	52462	LC/MS Pos Late	100008914	2091	782.569	35418-58-7	10747814		1476	1-palmitoyl-2-arachidonoyl-GPC (16:0/20:4)	Lipid	Phospholipid Metabolism	52462	LC/MS Pos Late	100008914
52463	1474	1-palmitoyl-2-eicosapentaenoyl-GPC (16:0/20:5)*	Lipid	Phospholipid Metabolism	52463	LC/MS Pos Late	100008989	1989	780.554							1554	1-palmitoyl-2-eicosapentaenoyl-GPC (16:0/20:5)*	Lipid	Phospholipid Metabolism	52463	LC/MS Pos Late	100008989	1989	780.554			NA				1756	1-palmitoyl-2-eicosapentaenoyl-GPC (16:0/20:5)*	Lipid	Phosphatidylcholine (PC)	52463	LC/MS Pos Late	100008989	1989	780.554		NA		1510	1-palmitoyl-2-eicosapentaenoyl-GPC (16:0/20:5)*	Lipid	Phospholipid Metabolism	52463	LC/MS Pos Late	100008989
52464	1464	1-palmitoyl-2-arachidonoyl-GPE (16:0/20:4)*	Lipid	Phospholipid Metabolism	52464	LC/MS Pos Late	100008990	2198	740.522							1542	1-palmitoyl-2-arachidonoyl-GPE (16:0/20:4)*	Lipid	Phospholipid Metabolism	52464	LC/MS Pos Late	100008990	2198	740.523		9546800	7825750		HMDB05323		1795	1-palmitoyl-2-arachidonoyl-GPE (16:0/20:4)*	Lipid	Phosphatidylethanolamine (PE)	52464	LC/MS Pos Late	100008990	2198	740.523		9546800		1498	1-palmitoyl-2-arachidonoyl-GPE (16:0/20:4)*	Lipid	Phospholipid Metabolism	52464	LC/MS Pos Late	100008990
52465	1465	1-palmitoyl-2-docosahexaenoyl-GPE (16:0/22:6)*	Lipid	Phospholipid Metabolism	52465	LC/MS Pos Late	100008991	2119	764.522							1543	1-palmitoyl-2-docosahexaenoyl-GPE (16:0/22:6)*	Lipid	Phospholipid Metabolism	52465	LC/MS Pos Late	100008991	2119	764.523		9546799	7825749		HMDB05324		1799	1-palmitoyl-2-docosahexaenoyl-GPE (16:0/22:6)*	Lipid	Phosphatidylethanolamine (PE)	52465	LC/MS Pos Late	100008991	2119	764.523		9546799		1499	1-palmitoyl-2-docosahexaenoyl-GPE (16:0/22:6)*	Lipid	Phospholipid Metabolism	52465	LC/MS Pos Late	100008991
52466	1461	1-stearoyl-2-docosahexaenoyl-GPE (18:0/22:6)*	Lipid	Phospholipid Metabolism	52466	LC/MS Pos Late	100008992	2317	792.554							1540	1-stearoyl-2-docosahexaenoyl-GPE (18:0/22:6)*	Lipid	Phospholipid Metabolism	52466	LC/MS Pos Late	100008992	2317	792.554		9546798	7825748		HMDB05334		1835	1-stearoyl-2-docosahexaenoyl-GPE (18:0/22:6)*	Lipid	Phosphatidylethanolamine (PE)	52466	LC/MS Pos Late	100008992	2317	792.554		9546798		1496	1-stearoyl-2-docosahexaenoyl-GPE (18:0/22:6)*	Lipid	Phospholipid Metabolism	52466	LC/MS Pos Late	100008992
52467	1449	1-palmitoyl-2-arachidonoyl-GPI (16:0/20:4)*	Lipid	Phospholipid Metabolism	52467	LC/MS Polar	100008993	892	857.519							1533	1-palmitoyl-2-arachidonoyl-GPI (16:0/20:4)*	Lipid	Phospholipid Metabolism	52467	LC/MS Polar	100008993	892	857.519			24767674				1889	1-palmitoyl-2-arachidonoyl-GPI (16:0/20:4)*	Lipid	Phosphatidylinositol (PI)	52467	LC/MS Pos Late	100008993	2567	876.56		NA		1489	1-palmitoyl-2-arachidonoyl-GPI (16:0/20:4)*	Lipid	Phospholipid Metabolism	52467	LC/MS Polar	100008993
52468	1450	1-stearoyl-2-linoleoyl-GPI (18:0/18:2)*	Lipid	Phospholipid Metabolism	52468	LC/MS Polar	100008994	896	861.55							1534	1-stearoyl-2-linoleoyl-GPI (18:0/18:2)	Lipid	Phospholipid Metabolism	52468	LC/MS Polar	100008994	910	861.55			24767694				1896	1-stearoyl-2-linoleoyl-GPI (18:0/18:2)	Lipid	Phosphatidylinositol (PI)	52468	LC/MS Pos Late	100008994	3185	880.591		NA		1490	1-stearoyl-2-linoleoyl-GPI (18:0/18:2)	Lipid	Phospholipid Metabolism	52468	LC/MS Polar	100008994
52470	1442	1-palmitoyl-2-palmitoleoyl-GPC (16:0/16:1)*	Lipid	Phospholipid Metabolism	52470	LC/MS Pos Late	100008984	2160	732.554							1524	1-palmitoyl-2-palmitoleoyl-GPC (16:0/16:1)*	Lipid	Phospholipid Metabolism	52470	LC/MS Pos Late	100008984	2160	732.554			NA				1660	1-palmitoyl-2-palmitoleoyl-GPC (16:0/16:1)*	Lipid	Phosphatidylcholine (PC)	52470	LC/MS Pos Late	100008984	2160	732.554		NA		1481	1-palmitoyl-2-palmitoleoyl-GPC (16:0/16:1)*	Lipid	Phospholipid Metabolism	52470	LC/MS Pos Late	100008984
52473	2640	gamma-tocopherol/beta-tocopherol	Cofactors and Vitamins	Tocopherol Metabolism	52473	LC/MS Pos Late	100008998	2384	416.364							2887	gamma-tocopherol/beta-tocopherol	Cofactors and Vitamins	Tocopherol Metabolism	52473	LC/MS Pos Late	100008998	2384	416.364			NA				3437	gamma-tocopherol/beta-tocopherol	Cofactors and Vitamins	Tocopherol Metabolism	52473	LC/MS Pos Late	100008998	2384	416.364		NA		2774	gamma-tocopherol/beta-tocopherol	Cofactors and Vitamins	Tocopherol Metabolism	52473	LC/MS Pos Late	100008998
52474	1463	1-(1-enyl-palmitoyl)-GPC (P-16:0)*	Lipid	Phospholipid Metabolism	52474	LC/MS Pos Late	100002875	1547	480.345		10917802	9093054				1793	1-(1-enyl-palmitoyl)-GPC (P-16:0)*	Lipid	Lysoplasmalogen	52474	LC/MS Pos Late	100002875	1547	480.345		10917802	9093054				2147	1-(1-enyl-palmitoyl)-GPC (P-16:0)*	Lipid	Lysoplasmalogen	52474	LC/MS Pos Late	100002875	1547	480.345		10917802		1704	1-(1-enyl-palmitoyl)-GPC (P-16:0)*	Lipid	Lysoplasmalogen	52474	LC/MS Pos Late	100002875
52475	1455	1-(1-enyl-stearoyl)-2-arachidonoyl-GPE (P-18:0/20:4)*	Lipid	Phospholipid Metabolism	52475	LC/MS Pos Late	100008999	2511	752.559							1788	1-(1-enyl-stearoyl)-2-arachidonoyl-GPE (P-18:0/20:4)*	Lipid	Plasmalogen	52475	LC/MS Pos Late	100008999	2511	752.559		9547058	7826008		HMDB05779		2135	1-(1-enyl-stearoyl)-2-arachidonoyl-GPE (P-18:0/20:4)*	Lipid	Plasmalogen	52475	LC/MS Pos Late	100008999	2511	752.559		9547058		1699	1-(1-enyl-stearoyl)-2-arachidonoyl-GPE (P-18:0/20:4)*	Lipid	Plasmalogen	52475	LC/MS Pos Late	100008999
52476	1456	1-(1-enyl-stearoyl)-2-docosahexaenoyl-GPE (P-18:0/22:6)*	Lipid	Phospholipid Metabolism	52476	LC/MS Pos Late	100009004	2401	776.559							1790	1-(1-enyl-stearoyl)-2-docosahexaenoyl-GPE (P-18:0/22:6)*	Lipid	Plasmalogen	52476	LC/MS Pos Late	100009004	2401	776.559			24769278				2217	1-(1-enyl-stearoyl)-2-docosahexaenoyl-GPE (P-18:0/22:6)*	Lipid	Plasmalogen	52476	LC/MS Pos Late	100009004	2401	776.559		NA		1701	1-(1-enyl-stearoyl)-2-docosahexaenoyl-GPE (P-18:0/22:6)*	Lipid	Plasmalogen	52476	LC/MS Pos Late	100009004
52477	1454	1-(1-enyl-palmitoyl)-2-oleoyl-GPE (P-16:0/18:1)*	Lipid	Phospholipid Metabolism	52477	LC/MS Pos Late	100009005	2600	702.543							1773	1-(1-enyl-palmitoyl)-2-oleoyl-GPE (P-16:0/18:1)*	Lipid	Plasmalogen	52477	LC/MS Pos Late	100009005	2600	702.543			24769228				2119	1-(1-enyl-palmitoyl)-2-oleoyl-GPE (P-16:0/18:1)*	Lipid	Plasmalogen	52477	LC/MS Pos Late	100009005	2600	702.543		NA		1685	1-(1-enyl-palmitoyl)-2-oleoyl-GPE (P-16:0/18:1)*	Lipid	Plasmalogen	52477	LC/MS Pos Late	100009005
52478	1445	1-(1-enyl-palmitoyl)-2-oleoyl-GPC (P-16:0/18:1)*	Lipid	Phospholipid Metabolism	52478	LC/MS Pos Late	100009007	2443	744.59							1779	1-(1-enyl-palmitoyl)-2-oleoyl-GPC (P-16:0/18:1)*	Lipid	Plasmalogen	52478	LC/MS Pos Late	100009007	2443	744.59			NA				2125	1-(1-enyl-palmitoyl)-2-oleoyl-GPC (P-16:0/18:1)*	Lipid	Plasmalogen	52478	LC/MS Pos Late	100009007	2443	744.59		NA		1691	1-(1-enyl-palmitoyl)-2-oleoyl-GPC (P-16:0/18:1)*	Lipid	Plasmalogen	52478	LC/MS Pos Late	100009007
52483	NA	NA	NA	NA	NA	NA	NA	NA	NA	NA	NA	NA	NA	NA	NA	NA	X - 24295			52483	LC/MS Neg	NA	1152	217.071			NA				NA	X - 24295			52483	LC/MS Neg	NA	1152	217.071		NA		NA	X - 24295			52483	LC/MS Neg	NA
52495	1675	sphingomyelin (d18:1/21:0, d17:1/22:0, d16:1/23:0)*	Lipid	Sphingolipid Metabolism	52495	LC/MS Pos Late	100009025	2793	773.653							NA	NA	NA	NA	NA	NA	NA	NA	NA	NA	NA	NA	NA	NA	NA	2299	sphingomyelin (d18:1/21:0, d17:1/22:0, d16:1/23:0)*	Lipid	Sphingolipid Metabolism	52495	LC/MS Pos Late	100009025	2793	773.653		NA		1786	sphingomyelin (d18:1/21:0, d17:1/22:0, d16:1/23:0)*	Lipid	Sphingolipid Metabolism	52495	LC/MS Pos Late	100009025
52497	1475	1-pentadecanoyl-2-linoleoyl-GPC (15:0/18:2)*	Lipid	Phospholipid Metabolism	52497	LC/MS Pos Late	100009035	2057	744.554			24766615				1555	1-pentadecanoyl-2-linoleoyl-GPC (15:0/18:2)*	Lipid	Phospholipid Metabolism	52497	LC/MS Pos Late	100009035	2057	744.554			24766615				1732	1-pentadecanoyl-2-linoleoyl-GPC (15:0/18:2)*	Lipid	Phosphatidylcholine (PC)	52497	LC/MS Pos Late	100009035	2057	744.554		NA		1511	1-pentadecanoyl-2-linoleoyl-GPC (15:0/18:2)*	Lipid	Phospholipid Metabolism	52497	LC/MS Pos Late	100009035
52499	1470	1-margaroyl-2-oleoyl-GPC (17:0/18:1)*	Lipid	Phospholipid Metabolism	52499	LC/MS Pos Late	100009036	2450	774.601			24822423				1550	1-margaroyl-2-oleoyl-GPC (17:0/18:1)*	Lipid	Phospholipid Metabolism	52499	LC/MS Pos Late	100009036	2450	774.601			24822423				1771	1-margaroyl-2-oleoyl-GPC (17:0/18:1)*	Lipid	Phosphatidylcholine (PC)	52499	LC/MS Pos Late	100009036	2450	774.601		NA		1506	1-margaroyl-2-oleoyl-GPC (17:0/18:1)*	Lipid	Phospholipid Metabolism	52499	LC/MS Pos Late	100009036
52500	1469	1-margaroyl-2-linoleoyl-GPC (17:0/18:2)*	Lipid	Phospholipid Metabolism	52500	LC/MS Pos Late	100009037	2242	772.585							1549	1-margaroyl-2-linoleoyl-GPC (17:0/18:2)*	Lipid	Phospholipid Metabolism	52500	LC/MS Pos Late	100009037	2242	772.585			NA				1772	1-margaroyl-2-linoleoyl-GPC (17:0/18:2)*	Lipid	Phosphatidylcholine (PC)	52500	LC/MS Pos Late	100009037	2242	772.585		NA		1505	1-margaroyl-2-linoleoyl-GPC (17:0/18:2)*	Lipid	Phospholipid Metabolism	52500	LC/MS Pos Late	100009037
52504	NA	X - 24309			52504	LC/MS Neg	NA	4430.4	321.148							NA	X - 24309			52504	LC/MS Neg	NA	4430	321.148			NA				NA	X - 24309			52504	LC/MS Neg	NA	4430	321.148		NA		NA	X - 24309			52504	LC/MS Neg	NA
52603	NA	NA	NA	NA	NA	NA	NA	NA	NA	NA	NA	NA	NA	NA	NA	1578	1,2-dilinoleoyl-GPC (18:2/18:2)	Lipid	Phospholipid Metabolism	52603	LC/MS Pos Late	100008903	2006	782.569	998-06-1	5288075	4450312				1745	1,2-dilinoleoyl-GPC (18:2/18:2)	Lipid	Phosphatidylcholine (PC)	52603	LC/MS Pos Late	100008903	2006	782.569	998-06-1	5288075		1533	1,2-dilinoleoyl-GPC (18:2/18:2)	Lipid	Phospholipid Metabolism	52603	LC/MS Pos Late	100008903
52610	NA	NA	NA	NA	NA	NA	NA	NA	NA	NA	NA	NA	NA	NA	NA	1560	1-palmitoyl-2-docosahexaenoyl-GPC (16:0/22:6)	Lipid	Phospholipid Metabolism	52610	LC/MS Pos Late	100008915	2023	806.569	59403-54-2	6441886	4946007				1717	1-palmitoyl-2-docosahexaenoyl-GPC (16:0/22:6)	Lipid	Phosphatidylcholine (PC)	52610	LC/MS Pos Late	100008915	2023	806.569	59403-54-2	6441886		1516	1-palmitoyl-2-docosahexaenoyl-GPC (16:0/22:6)	Lipid	Phospholipid Metabolism	52610	LC/MS Pos Late	100008915
52611	NA	NA	NA	NA	NA	NA	NA	NA	NA	NA	NA	NA	NA	NA	NA	1557	1-stearoyl-2-docosahexaenoyl-GPC (18:0/22:6)	Lipid	Phospholipid Metabolism	52611	LC/MS Pos Late	100008916	2197	834.601	59403-52-0		NA				1766	1-stearoyl-2-docosahexaenoyl-GPC (18:0/22:6)	Lipid	Phosphatidylcholine (PC)	52611	LC/MS Pos Late	100008916	2197	834.601	59403-52-0	NA		1513	1-stearoyl-2-docosahexaenoyl-GPC (18:0/22:6)	Lipid	Phospholipid Metabolism	52611	LC/MS Pos Late	100008916
52612	NA	NA	NA	NA	NA	NA	NA	NA	NA	NA	NA	NA	NA	NA	NA	1792	1-(1-enyl-stearoyl)-2-oleoyl-GPC (P-18:0/18:1)	Lipid	Plasmalogen	52612	LC/MS Pos Late	100008917	2724	772.621	799268-63-6		24767518				2221	1-(1-enyl-stearoyl)-2-oleoyl-GPC (P-18:0/18:1)	Lipid	Plasmalogen	52612	LC/MS Pos Late	100008917	2724	772.621	799268-63-6	NA		1703	1-(1-enyl-stearoyl)-2-oleoyl-GPC (P-18:0/18:1)	Lipid	Plasmalogen	52612	LC/MS Pos Late	100008917
52613	NA	NA	NA	NA	NA	NA	NA	NA	NA	NA	NA	NA	NA	NA	NA	1787	1-(1-enyl-stearoyl)-2-arachidonoyl-GPC (P-18:0/20:4)	Lipid	Plasmalogen	52613	LC/MS Pos Late	100008918	2350	794.606	97802-56-7		24767528				2212	1-(1-enyl-stearoyl)-2-arachidonoyl-GPC (P-18:0/20:4)	Lipid	Plasmalogen	52613	LC/MS Pos Late	100008918	2350	794.606	97802-56-7	NA		1698	1-(1-enyl-stearoyl)-2-arachidonoyl-GPC (P-18:0/20:4)	Lipid	Plasmalogen	52613	LC/MS Pos Late	100008918
52615	NA	NA	NA	NA	NA	NA	NA	NA	NA	NA	NA	NA	NA	NA	NA	1888	sphingomyelin (d18:1/17:0, d17:1/18:0, d19:1/16:0)	Lipid	Sphingolipid Metabolism	52615	LC/MS Pos Late	100008920	2312	717.591	121999-64-2		NA				2295	sphingomyelin (d18:1/17:0, d17:1/18:0, d19:1/16:0)	Lipid	Sphingolipid Metabolism	52615	LC/MS Pos Late	100008920	2312	717.591	121999-64-2	NA		1790	sphingomyelin (d18:1/17:0, d17:1/18:0, d19:1/16:0)	Lipid	Sphingolipid Metabolism	52615	LC/MS Pos Late	100008920
52616	NA	NA	NA	NA	NA	NA	NA	NA	NA	NA	NA	NA	NA	NA	NA	1561	1-palmitoyl-2-stearoyl-GPC (16:0/18:0)	Lipid	Phospholipid Metabolism	52616	LC/MS Pos Late	100008921	2653	762.601	59403-51-9		24766643				1664	1-palmitoyl-2-stearoyl-GPC (16:0/18:0)	Lipid	Phosphatidylcholine (PC)	52616	LC/MS Pos Late	100008921	2653	762.601	59403-51-9	NA		1517	1-palmitoyl-2-stearoyl-GPC (16:0/18:0)	Lipid	Phospholipid Metabolism	52616	LC/MS Pos Late	100008921
52629	NA	NA	NA	NA	NA	NA	NA	NA	NA	NA	NA	NA	NA	NA	NA	1575	1-stearoyl-2-dihomo-linolenoyl-GPC (18:0/20:3n3 or 6)*	Lipid	Phospholipid Metabolism	52629	LC/MS Pos Late	100009051	2384	812.616			24766712				1784	1-stearoyl-2-dihomo-linolenoyl-GPC (18:0/20:3n3 or 6)*	Lipid	Phosphatidylcholine (PC)	52629	LC/MS Pos Late	100009051	2384	812.616		NA		1530	1-stearoyl-2-dihomo-linolenoyl-GPC (18:0/20:3n3 or 6)*	Lipid	Phospholipid Metabolism	52629	LC/MS Pos Late	100009051
52630	NA	NA	NA	NA	NA	NA	NA	NA	NA	NA	NA	NA	NA	NA	NA	1772	1-(1-enyl-palmitoyl)-2-docosahexaenoyl-GPC (P-16:0/22:6)*	Lipid	Plasmalogen	52630	LC/MS Pos Late	100009008	2041	790.574			NA				2195	1-(1-enyl-palmitoyl)-2-docosahexaenoyl-GPC (P-16:0/22:6)*	Lipid	Plasmalogen	52630	LC/MS Pos Late	100009008	2041	790.575		NA		1684	1-(1-enyl-palmitoyl)-2-docosahexaenoyl-GPC (P-16:0/22:6)*	Lipid	Plasmalogen	52630	LC/MS Pos Late	100009008
52633	NA	NA	NA	NA	NA	NA	NA	NA	NA	NA	NA	NA	NA	NA	NA	1848	palmitoyl-linoleoyl-glycerol (16:0/18:2) [1]*	Lipid	Diacylglycerol	52633	LC/MS Pos Late	100009052	3080	610.54		9543695	7822645		HMDB05207,HMDB07103		2208	palmitoyl-linoleoyl-glycerol (16:0/18:2) [1]*	Lipid	Diacylglycerol	52633	LC/MS Pos Late	100009052	3080	610.54		9543695		1753	1-palmitoyl-2-linoleoyl-glycerol (16:0/18:2)*	Lipid	Diacylglycerol	52633	LC/MS Pos Late	100009052
52634	NA	NA	NA	NA	NA	NA	NA	NA	NA	NA	NA	NA	NA	NA	NA	1849	palmitoyl-linoleoyl-glycerol (16:0/18:2) [2]*	Lipid	Diacylglycerol	52634	LC/MS Pos Late	100009055	3197	610.54			NA				2209	palmitoyl-linoleoyl-glycerol (16:0/18:2) [2]*	Lipid	Diacylglycerol	52634	LC/MS Pos Late	100009055	3197	610.54		NA		1754	1-palmitoyl-3-linoleoyl-glycerol (16:0/18:2)*	Lipid	Diacylglycerol	52634	LC/MS Pos Late	100009055
52636	NA	NA	NA	NA	NA	NA	NA	NA	NA	NA	NA	NA	NA	NA	NA	NA	X - 24422			52636	LC/MS Pos Early	NA	1194	271.092			NA				NA	X - 24422			52636	LC/MS Pos Early	NA	1194	271.092		NA		NA	X - 24422			52636	LC/MS Pos Early	NA
52672	NA	NA	NA	NA	NA	NA	NA	NA	NA	NA	NA	NA	NA	NA	NA	1778	1-(1-enyl-palmitoyl)-2-docosahexaenoyl-GPE (P-16:0/22:6)*	Lipid	Plasmalogen	52672	LC/MS Pos Late	100009000	2181	748.528		5283497	4446616				2202	1-(1-enyl-palmitoyl)-2-docosahexaenoyl-GPE (P-16:0/22:6)*	Lipid	Plasmalogen	52672	LC/MS Pos Late	100009000	2181	748.528		5283497		1690	1-(1-enyl-palmitoyl)-2-docosahexaenoyl-GPE (P-16:0/22:6)*	Lipid	Plasmalogen	52672	LC/MS Pos Late	100009000
52673	NA	NA	NA	NA	NA	NA	NA	NA	NA	NA	NA	NA	NA	NA	NA	1777	1-(1-enyl-palmitoyl)-2-arachidonoyl-GPE (P-16:0/20:4)*	Lipid	Plasmalogen	52673	LC/MS Pos Late	100009002	2270	724.528			24769238				2123	1-(1-enyl-palmitoyl)-2-arachidonoyl-GPE (P-16:0/20:4)*	Lipid	Plasmalogen	52673	LC/MS Pos Late	100009002	2270	724.528		NA		1689	1-(1-enyl-palmitoyl)-2-arachidonoyl-GPE (P-16:0/20:4)*	Lipid	Plasmalogen	52673	LC/MS Pos Late	100009002
52677	NA	NA	NA	NA	NA	NA	NA	NA	NA	NA	NA	NA	NA	NA	NA	1774	1-(1-enyl-palmitoyl)-2-linoleoyl-GPE (P-16:0/18:2)*	Lipid	Plasmalogen	52677	LC/MS Pos Late	100009069	2351	700.528			24769229				2120	1-(1-enyl-palmitoyl)-2-linoleoyl-GPE (P-16:0/18:2)*	Lipid	Plasmalogen	52677	LC/MS Pos Late	100009069	2351	700.528		NA		1686	1-(1-enyl-palmitoyl)-2-linoleoyl-GPE (P-16:0/18:2)*	Lipid	Plasmalogen	52677	LC/MS Pos Late	100009069
52682	NA	NA	NA	NA	NA	NA	NA	NA	NA	NA	NA	NA	NA	NA	NA	1785	1-(1-enyl-palmitoyl)-2-linoleoyl-GPC (P-16:0/18:2)*	Lipid	Plasmalogen	52682	LC/MS Pos Late	100009009	2226	742.574			24767486				2132	1-(1-enyl-palmitoyl)-2-linoleoyl-GPC (P-16:0/18:2)*	Lipid	Plasmalogen	52682	LC/MS Pos Late	100009009	2226	742.574		NA		1696	1-(1-enyl-palmitoyl)-2-linoleoyl-GPC (P-16:0/18:2)*	Lipid	Plasmalogen	52682	LC/MS Pos Late	100009009
52689	NA	NA	NA	NA	NA	NA	NA	NA	NA	NA	NA	NA	NA	NA	NA	1784	1-(1-enyl-palmitoyl)-2-arachidonoyl-GPC (P-16:0/20:4)*	Lipid	Plasmalogen	52689	LC/MS Pos Late	100009014	2154	766.574			24767495				2131	1-(1-enyl-palmitoyl)-2-arachidonoyl-GPC (P-16:0/20:4)*	Lipid	Plasmalogen	52689	LC/MS Pos Late	100009014	2154	766.574		NA		1695	1-(1-enyl-palmitoyl)-2-arachidonoyl-GPC (P-16:0/20:4)*	Lipid	Plasmalogen	52689	LC/MS Pos Late	100009014
52690	NA	NA	NA	NA	NA	NA	NA	NA	NA	NA	NA	NA	NA	NA	NA	1766	1-linoleoyl-GPA (18:2)*	Lipid	Lysolipid	52690	LC/MS Neg	100009082	5483	433.236			24766514		HMDB07856		1926	1-linoleoyl-GPA (18:2)*	Lipid	Lysophospholipid	52690	LC/MS Neg	100009082	5483	433.236		NA		1682	1-linoleoyl-GPA (18:2)*	Lipid	Lysolipid	52690	LC/MS Neg	100009082
52697	NA	NA	NA	NA	NA	NA	NA	NA	NA	NA	NA	NA	NA	NA	NA	1577	1-oleoyl-2-docosahexaenoyl-GPC (18:1/22:6)*	Lipid	Phospholipid Metabolism	52697	LC/MS Pos Late	100009130	2011	832.585			24766785				1769	1-oleoyl-2-docosahexaenoyl-GPC (18:1/22:6)*	Lipid	Phosphatidylcholine (PC)	52697	LC/MS Pos Late	100009130	2011	832.585		NA		1532	1-oleoyl-2-docosahexaenoyl-GPC (18:1/22:6)*	Lipid	Phospholipid Metabolism	52697	LC/MS Pos Late	100009130
52698	NA	NA	NA	NA	NA	NA	NA	NA	NA	NA	NA	NA	NA	NA	NA	1696	1-adrenoyl-GPC (22:4)*	Lipid	Lysolipid	52698	LC/MS Pos Late	100002871	1512	572.371			NA				2047	1-adrenoyl-GPC (22:4)*	Lipid	Lysophospholipid	52698	LC/MS Pos Late	100002871	1512	572.371		NA		1613	1-adrenoyl-GPC (22:4)*	Lipid	Lysolipid	52698	LC/MS Pos Late	100002871
52699	NA	NA	NA	NA	NA	NA	NA	NA	NA	NA	NA	NA	NA	NA	NA	1576	1-stearoyl-2-docosapentaenoyl-GPC (18:0/22:5n3)*	Lipid	Phospholipid Metabolism	52699	LC/MS Pos Late	100009141	2282	836.616			24766720				1792	1-stearoyl-2-docosapentaenoyl-GPC (18:0/22:5n3)*	Lipid	Phosphatidylcholine (PC)	52699	LC/MS Pos Late	100009141	2282	836.616		NA		1531	1-stearoyl-2-docosapentaenoyl-GPC (18:0/22:5n3)*	Lipid	Phospholipid Metabolism	52699	LC/MS Pos Late	100009141
52700	NA	NA	NA	NA	NA	NA	NA	NA	NA	NA	NA	NA	NA	NA	NA	1592	1-stearoyl-2-docosapentaenoyl-GPC (18:0/22:5n6)*	Lipid	Phospholipid Metabolism	52700	LC/MS Pos Late	100009142	2369	836.616			24766719				1793	1-stearoyl-2-docosapentaenoyl-GPC (18:0/22:5n6)*	Lipid	Phosphatidylcholine (PC)	52700	LC/MS Pos Late	100009142	2369	836.616		NA		1543	1-stearoyl-2-docosapentaenoyl-GPC (18:0/22:5n6)*	Lipid	Phospholipid Metabolism	52700	LC/MS Pos Late	100009142
52701	NA	NA	NA	NA	NA	NA	NA	NA	NA	NA	NA	NA	NA	NA	NA	1795	1-(1-enyl-oleoyl)-GPC (P-18:1)*	Lipid	Lysoplasmalogen	52701	LC/MS Pos Late	100002876	1547	506.361			NA				2230	1-(1-enyl-oleoyl)-GPC (P-18:1)*	Lipid	Lysoplasmalogen	52701	LC/MS Pos Late	100002876	1547	506.361		NA		1706	1-(1-enyl-oleoyl)-GPC (P-18:1)*	Lipid	Lysoplasmalogen	52701	LC/MS Pos Late	100002876
52703	NA	NA	NA	NA	NA	NA	NA	NA	NA	NA	NA	NA	NA	NA	NA	2172	1-stearyl-GPC (O-18:0)*	Lipid	Lyso-phospho-ether	52703	LC/MS Pos Late	100009147	1653	510.392		2733532	2015318				2226	1-stearyl-GPC (O-18:0)*	Lipid	Lysoplasmalogen	52703	LC/MS Pos Late	100009147	1653	510.392		2733532		2069	1-stearyl-GPC (O-18:0)*	Lipid	Lyso-phospho-ether	52703	LC/MS Pos Late	100009147
52704	NA	NA	NA	NA	NA	NA	NA	NA	NA	NA	NA	NA	NA	NA	NA	1789	1-(1-enyl-stearoyl)-2-docosahexaenoyl-GPC (P-18:0/22:6)*	Lipid	Plasmalogen	52704	LC/MS Pos Late	100009015	2235	818.606			24767537				2216	1-(1-enyl-stearoyl)-2-docosahexaenoyl-GPC (P-18:0/22:6)*	Lipid	Plasmalogen	52704	LC/MS Pos Late	100009015	2235	818.606		NA		1700	1-(1-enyl-stearoyl)-2-docosahexaenoyl-GPC (P-18:0/22:6)*	Lipid	Plasmalogen	52704	LC/MS Pos Late	100009015
52707	NA	NA	NA	NA	NA	NA	NA	NA	NA	NA	NA	NA	NA	NA	NA	1569	1-myristoyl-2-linoleoyl-GPC (14:0/18:2)*	Lipid	Phospholipid Metabolism	52707	LC/MS Pos Late	100009138	1976	730.538			24766550				1727	1-myristoyl-2-linoleoyl-GPC (14:0/18:2)*	Lipid	Phosphatidylcholine (PC)	52707	LC/MS Pos Late	100009138	1976	730.538		NA		1525	1-myristoyl-2-linoleoyl-GPC (14:0/18:2)*	Lipid	Phospholipid Metabolism	52707	LC/MS Pos Late	100009138
52710	NA	NA	NA	NA	NA	NA	NA	NA	NA	NA	NA	NA	NA	NA	NA	1586	1-linoleoyl-2-arachidonoyl-GPC (18:2/20:4n6)*	Lipid	Phospholipid Metabolism	52710	LC/MS Pos Late	100009131	1969	806.569			24766809				1761	1-linoleoyl-2-arachidonoyl-GPC (18:2/20:4n6)*	Lipid	Phosphatidylcholine (PC)	52710	LC/MS Pos Late	100009131	1969	806.569		NA		1539	1-linoleoyl-2-arachidonoyl-GPC (18:2/20:4n6)*	Lipid	Phospholipid Metabolism	52710	LC/MS Pos Late	100009131
52712	NA	NA	NA	NA	NA	NA	NA	NA	NA	NA	NA	NA	NA	NA	NA	1791	1-(1-enyl-stearoyl)-2-linoleoyl-GPC (P-18:0/18:2)*	Lipid	Plasmalogen	52712	LC/MS Pos Late	100009135	2461	770.606			24767519				2220	1-(1-enyl-stearoyl)-2-linoleoyl-GPC (P-18:0/18:2)*	Lipid	Plasmalogen	52712	LC/MS Pos Late	100009135	2461	770.606		NA		1702	1-(1-enyl-stearoyl)-2-linoleoyl-GPC (P-18:0/18:2)*	Lipid	Plasmalogen	52712	LC/MS Pos Late	100009135
52713	NA	NA	NA	NA	NA	NA	NA	NA	NA	NA	NA	NA	NA	NA	NA	1776	1-(1-enyl-palmitoyl)-2-palmitoleoyl-GPC (P-16:0/16:1)*	Lipid	Plasmalogen	52713	LC/MS Pos Late	100009160	2218	716.559			24767482				2122	1-(1-enyl-palmitoyl)-2-palmitoleoyl-GPC (P-16:0/16:1)*	Lipid	Plasmalogen	52713	LC/MS Pos Late	100009160	2218	716.559		NA		1688	1-(1-enyl-palmitoyl)-2-palmitoleoyl-GPC (P-16:0/16:1)*	Lipid	Plasmalogen	52713	LC/MS Pos Late	100009160
52715	NA	NA	NA	NA	NA	NA	NA	NA	NA	NA	NA	NA	NA	NA	NA	1786	1-(1-enyl-palmitoyl)-2-myristoyl-GPC (P-16:0/14:0)*	Lipid	Plasmalogen	52715	LC/MS Pos Late	100009161	2220	690.543			24767479				2211	1-(1-enyl-palmitoyl)-2-myristoyl-GPC (P-16:0/14:0)*	Lipid	Plasmalogen	52715	LC/MS Pos Late	100009161	2220	690.543		NA		1697	1-(1-enyl-palmitoyl)-2-myristoyl-GPC (P-16:0/14:0)*	Lipid	Plasmalogen	52715	LC/MS Pos Late	100009161
52716	NA	NA	NA	NA	NA	NA	NA	NA	NA	NA	NA	NA	NA	NA	NA	1775	1-(1-enyl-palmitoyl)-2-palmitoyl-GPC (P-16:0/16:0)*	Lipid	Plasmalogen	52716	LC/MS Pos Late	100009162	2454	718.574		11146967	9322076				2121	1-(1-enyl-palmitoyl)-2-palmitoyl-GPC (P-16:0/16:0)*	Lipid	Plasmalogen	52716	LC/MS Pos Late	100009162	2454	718.574		11146967		1687	1-(1-enyl-palmitoyl)-2-palmitoyl-GPC (P-16:0/16:0)*	Lipid	Plasmalogen	52716	LC/MS Pos Late	100009162
52718	NA	NA	NA	NA	NA	NA	NA	NA	NA	NA	NA	NA	NA	NA	NA	1596	1-palmityl-2-arachidonoyl-GPC (O-16:0/20:4)*	Lipid	Phospholipid Metabolism	52718	LC/MS Pos Late	100009021	2183	768.59		6443139	4947173				2191	1-palmityl-2-arachidonoyl-GPC (O-16:0/20:4)*	Lipid	Plasmalogen	52718	LC/MS Pos Late	100009021	2183	768.59		6443139		1547	1-palmityl-2-arachidonoyl-GPC (O-16:0/20:4)*	Lipid	Phospholipid Metabolism	52718	LC/MS Pos Late	100009021
52719	NA	NA	NA	NA	NA	NA	NA	NA	NA	NA	NA	NA	NA	NA	NA	1598	phosphatidylcholine (16:0/22:5n3, 18:1/20:4)*	Lipid	Phospholipid Metabolism	52719	LC/MS Pos Late	100009166	2100	808.585			NA				1759	phosphatidylcholine (16:0/22:5n3, 18:1/20:4)*	Lipid	Phosphatidylcholine (PC)	52719	LC/MS Pos Late	100009166	2100	808.585		NA		1549	phosphatidylcholine (16:0/22:5n3, 18:1/20:4)*	Lipid	Phospholipid Metabolism	52719	LC/MS Pos Late	100009166
52720	NA	NA	NA	NA	NA	NA	NA	NA	NA	NA	NA	NA	NA	NA	NA	1599	phosphatidylcholine (18:0/20:5, 16:0/22:5n6)*	Lipid	Phospholipid Metabolism	52720	LC/MS Pos Late	100009167	2155	808.585			NA				NA	NA	NA	NA	NA	NA	NA	NA	NA	NA	NA	NA	1550	phosphatidylcholine (18:0/20:5, 16:0/22:5n6)*	Lipid	Phospholipid Metabolism	52720	LC/MS Pos Late	100009167
52738	NA	NA	NA	NA	NA	NA	NA	NA	NA	NA	NA	NA	NA	NA	NA	1603	1-stearoyl-2-meadoyl-GPC (18:0/20:3n9)*	Lipid	Phospholipid Metabolism	52738	LC/MS Pos Late	100009153	2471	812.616			24766711				1785	1-stearoyl-2-meadoyl-GPC (18:0/20:3n9)*	Lipid	Phosphatidylcholine (PC)	52738	LC/MS Pos Late	100009153	2471	812.616		NA		1554	1-stearoyl-2-meadoyl-GPC (18:0/20:3n9)*	Lipid	Phospholipid Metabolism	52738	LC/MS Pos Late	100009153
52748	NA	NA	NA	NA	NA	NA	NA	NA	NA	NA	NA	NA	NA	NA	NA	1782	1-(1-enyl-stearoyl)-2-linoleoyl-GPE (P-18:0/18:2)*	Lipid	Plasmalogen	52748	LC/MS Pos Late	100009225	2633	728.559			24769261				2128	1-(1-enyl-stearoyl)-2-linoleoyl-GPE (P-18:0/18:2)*	Lipid	Plasmalogen	52748	LC/MS Pos Late	100009225	2633	728.559		NA		1694	1-(1-enyl-stearoyl)-2-linoleoyl-GPE (P-18:0/18:2)*	Lipid	Plasmalogen	52748	LC/MS Pos Late	100009225
52766	NA	NA	NA	NA	NA	NA	NA	NA	NA	NA	NA	NA	NA	NA	NA	NA	X - 24449			52766	LC/MS Pos Early	NA	1678	305.145			NA				NA	X - 24449			52766	LC/MS Pos Early	NA	1678	305.145		NA		NA	X - 24449			52766	LC/MS Pos Early	NA
52769	NA	NA	NA	NA	NA	NA	NA	NA	NA	NA	NA	NA	NA	NA	NA	NA	X - 24452			52769	LC/MS Pos Early	NA	2756	205.155			NA				NA	X - 24452			52769	LC/MS Pos Early	NA	2756	205.155		NA		NA	X - 24452			52769	LC/MS Pos Early	NA
52772	NA	NA	NA	NA	NA	NA	NA	NA	NA	NA	NA	NA	NA	NA	NA	NA	X - 24455			52772	LC/MS Pos Early	NA	2641	237.087			NA				NA	X - 24455			52772	LC/MS Pos Early	NA	2641	237.087		NA		NA	X - 24455			52772	LC/MS Pos Early	NA
52773	NA	NA	NA	NA	NA	NA	NA	NA	NA	NA	NA	NA	NA	NA	NA	NA	X - 24456			52773	LC/MS Pos Early	NA	2538	237.087			NA				NA	X - 24456			52773	LC/MS Pos Early	NA	2538	237.087		NA		NA	X - 24456			52773	LC/MS Pos Early	NA
52834	NA	NA	NA	NA	NA	NA	NA	NA	NA	NA	NA	NA	NA	NA	NA	NA	X - 24513			52834	LC/MS Pos Early	NA	1148	149.056			NA				NA	X - 24513			52834	LC/MS Pos Early	NA	1148	149.056		NA		NA	X - 24513			52834	LC/MS Pos Early	NA
52863	NA	NA	NA	NA	NA	NA	NA	NA	NA	NA	NA	NA	NA	NA	NA	NA	X - 24542			52863	LC/MS Neg	NA	1674	224.057			NA				NA	X - 24542			52863	LC/MS Neg	NA	1674	224.057		NA		NA	X - 24542			52863	LC/MS Neg	NA
52865	NA	NA	NA	NA	NA	NA	NA	NA	NA	NA	NA	NA	NA	NA	NA	NA	X - 24544			52865	LC/MS Neg	NA	4448	411.184			NA				NA	X - 24544			52865	LC/MS Neg	NA	4448	411.184		NA		NA	X - 24544			52865	LC/MS Neg	NA
52872	NA	NA	NA	NA	NA	NA	NA	NA	NA	NA	NA	NA	NA	NA	NA	NA	X - 24551			52872	LC/MS Neg	NA	1695	353.146			NA				NA	X - 24551			52872	LC/MS Neg	NA	1695	353.146		NA		NA	X - 24551			52872	LC/MS Neg	NA
52944	NA	NA	NA	NA	NA	NA	NA	NA	NA	NA	NA	NA	NA	NA	NA	2171	palmitoylcholine	Lipid	Fatty Acid Metabolism (Acyl Choline)	52944	LC/MS Pos Late	100009233	1482	342.337		151731	133731				1403	palmitoylcholine	Lipid	Fatty Acid Metabolism (Acyl Choline)	52944	LC/MS Pos Late	100009233	1482	342.337		151731		2068	palmitoylcholine	Lipid	Fatty Acid Metabolism (Acyl Choline)	52944	LC/MS Pos Late	100009233
52974	NA	NA	NA	NA	NA	NA	NA	NA	NA	NA	NA	NA	NA	NA	NA	2091	glycochenodeoxycholate sulfate	Lipid	Primary Bile Acid Metabolism	52974	LC/MS Neg	100006641	4820	263.628			NA				2617	glycochenodeoxycholate sulfate	Lipid	Primary Bile Acid Metabolism	52974	LC/MS Neg	100006641	4820	263.628		NA		1989	glycochenodeoxycholate sulfate	Lipid	Primary Bile Acid Metabolism	52974	LC/MS Neg	100006641
52975	NA	NA	NA	NA	NA	NA	NA	NA	NA	NA	NA	NA	NA	NA	NA	2130	glycodeoxycholate sulfate	Lipid	Secondary Bile Acid Metabolism	52975	LC/MS Neg	100006642	4875	263.628			NA				2656	glycodeoxycholate sulfate	Lipid	Secondary Bile Acid Metabolism	52975	LC/MS Neg	100006642	4875	263.628		NA		2028	glycodeoxycholate sulfate	Lipid	Secondary Bile Acid Metabolism	52975	LC/MS Neg	100006642
52983	NA	NA	NA	NA	NA	NA	NA	NA	NA	NA	NA	NA	NA	NA	NA	2089	glycochenodeoxycholate glucuronide (1)	Lipid	Primary Bile Acid Metabolism	52983	LC/MS Neg	100009264	4806	311.666			NA				2615	glycochenodeoxycholate glucuronide (1)	Lipid	Primary Bile Acid Metabolism	52983	LC/MS Neg	100009264	4806	311.666		NA		1987	glycochenodeoxycholate glucuronide (1)	Lipid	Primary Bile Acid Metabolism	52983	LC/MS Neg	100009264
52988	NA	NA	NA	NA	NA	NA	NA	NA	NA	NA	NA	NA	NA	NA	NA	1307	adipoylcarnitine	Lipid	Fatty Acid Metabolism(Acyl Carnitine)	52988	LC/MS Pos Early	100006614	2558	290.16			28540385				1369	adipoylcarnitine (C6-DC)	Lipid	Fatty Acid Metabolism(Acyl Carnitine)	52988	LC/MS Pos Early	100006614	2558	290.16		71296139		1277	adipoylcarnitine	Lipid	Fatty Acid Metabolism(Acyl Carnitine)	52988	LC/MS Pos Early	100006614
53010	NA	NA	NA	NA	NA	NA	NA	NA	NA	NA	NA	NA	NA	NA	NA	1893	lactosyl-N-palmitoyl-sphingosine	Lipid	Sphingolipid Metabolism	53010	LC/MS Pos Late	100009030	2527	862.625	4201-62-1		NA				2389	lactosyl-N-palmitoyl-sphingosine (d18:1/16:0)	Lipid	Ceramides	53010	LC/MS Pos Late	100009030	2527	862.625	4201-62-1	NA		1795	lactosyl-N-palmitoyl-sphingosine	Lipid	Sphingolipid Metabolism	53010	LC/MS Pos Late	100009030
53013	NA	NA	NA	NA	NA	NA	NA	NA	NA	NA	NA	NA	NA	NA	NA	1892	glycosyl-N-palmitoyl-sphingosine	Lipid	Sphingolipid Metabolism	53013	LC/MS Pos Late	100009272	2623	700.572			NA				2379	glycosyl-N-palmitoyl-sphingosine (d18:1/16:0)	Lipid	Ceramides	53013	LC/MS Pos Late	100009272	2623	700.572		NA		1794	glycosyl-N-palmitoyl-sphingosine	Lipid	Sphingolipid Metabolism	53013	LC/MS Pos Late	100009272
53106	NA	NA	NA	NA	NA	NA	NA	NA	NA	NA	NA	NA	NA	NA	NA	NA	X - 24678			53106	LC/MS Pos Early	NA	1134	310.113			NA				NA	NA	NA	NA	NA	NA	NA	NA	NA	NA	NA	NA	NA	X - 24678			53106	LC/MS Pos Early	NA
53127	NA	NA	NA	NA	NA	NA	NA	NA	NA	NA	NA	NA	NA	NA	NA	NA	X - 24699			53127	LC/MS Pos Early	NA	2402.3	241.154			NA				NA	X - 24699			53127	LC/MS Pos Early	NA	2402.3	241.154		NA		NA	X - 24699			53127	LC/MS Pos Early	NA
[truncated: 7 more columns]

## Sheet: Supplementary Table 3
Locus			Variant Information						Metabolite Information				Frequency (Effect Allele)			Beta (Effect Allele)					SE					P-value						Direction		P-value (Heterogeneity)		N	-log10(P-value) > 10.2615		Sentinel Variant (validation status)
ID	Region_Start	Region_End	Chromosome	Position	MarkerName	rsID	Effect_Allele	Other_Allele	Biochemical	Super_Pathway	Sub_Pathway	COMP_ID	INTERVAL (D)	EPIC-Norfolk (D)	Discovery	INTERVAL (D)	EPIC-Norfolk (D)	Discovery	EPIC-Norfolk (V)	Discovery+Validation	INTERVAL (D)	EPIC-Norfolk (D)	Discovery	EPIC-Norfolk (V)	Discovery+Validation	INTERVAL (D)	EPIC-Norfolk (D)	Discovery	Discovery (-log10)	EPIC-Norfolk (V: -log10)	Discovery+Validation (-log10)	Discovery	Discovery+Validation	Discovery	Discovery+Validation	Discovery+Validation	Discovery	Validation
1	1431867	1931867	1	1681867	chr1_1681867_C_G	rs36072825	C	G	kynurenate	Amino Acid	Tryptophan Metabolism	M01417	0.5029	0.4872	0.4968	-0.0811888	-0.0509676	-0.0693755	-0.0595892	-0.0666552	0.0154807	0.0193244	0.0120819	0.0194725	0.0102663	1.567e-07	0.008353	9.352e-09	8.0291	2.6552	10.0738	--	---	0.2223	0.4334	19964	FALSE	FALSE	FALSE
2	2702303	3202303	1	2952303	chr1_2952303_A_C	rs2017600	A	C	pyridoxate	Cofactors and Vitamins	Vitamin B6 Metabolism	M31555	0.001	0.001	0.001	0.729952	2.08427	1.28636	-0.117494	1.01146	0.268442	0.321463	0.206047	0.417556	0.184775	0.006544	8.95e-11	4.292e-10	9.36736	0.108789	7.35652	++	++-	0.001222	5.693e-05	19993	FALSE	FALSE	FALSE
3	4549750	5049750	1	4799750	chr1_4799750_G_T	rs76770766	T	G	X - 14662			M46656	0.0166	0.0188	0.0174	-0.364954	-0.286179	-0.33493	-0.0641269	-0.272796	0.0779939	0.0993834	0.0613559	0.11244	0.0538591	2.879e-06	0.003982	4.794e-08	7.31933	0.2453	6.38889	--	---	0.5329	0.08811	9932	FALSE	FALSE	FALSE
4	5685359	6670661	1	6420661	chr1_6420661_A_C	rs146144846	A	C	3-hydroxyoctanoate	Lipid	Fatty Acid, Monohydroxy	M22001	0.0016	0.0015	0.0016	1.34117	1.57354	1.43695	0.789399	1.25579	0.197455	0.235801	0.151387	0.2429	0.128477	1.104e-11	2.503e-11	2.269e-21	20.6441	2.93761	21.8385	++	+++	0.4499	0.05815	19937	TRUE	TRUE	TRUE
4	5685359	6670661	1	6334301	chr1_6334301_A_G	rs114200864	A	G	beta-hydroxyisovalerate	Amino Acid	Leucine, Isoleucine and Valine Metabolism	M12129	0.0236	0.0265	0.0249	-0.251759	-0.413169	-0.324875	-0.37032	-0.338945	0.0528842	0.0581146	0.0391135	0.0584064	0.0324991	1.93e-06	1.164e-12	9.901e-17	16.0043	9.63985	24.7397	--	---	0.03996	0.09838	19993	TRUE	TRUE	TRUE
4	5685359	6670661	1	5935359	chr1_5935359_A_G	rs1287636	A	G	X - 21729			M46898	0.0216	0.0266	0.0241	-0.259284	-0.204078	-0.231558	0.0237527	-0.144751	0.058886	0.0586235	0.0415456	0.057883	0.0337516	1.067e-05	0.0004992	2.496e-08	7.60284	0.166506	4.7454	--	--+	0.5064	0.001306	18048	FALSE	FALSE	FALSE
5	11639815	12139815	1	11889815	chr1_11889815_A_G	rs112521149	A	G	betaine	Amino Acid	Glycine, Serine and Threonine Metabolism	M03141	0.1068	0.1099	0.1081	0.116042	0.141403	0.126489	0.0430032	0.102478	0.0256756	0.0306786	0.0196897	0.0309889	0.0166189	6.197e-06	4.043e-06	1.327e-10	9.87724	0.781913	9.15567	++	+++	0.5261	0.06166	19978	FALSE	FALSE	FALSE
6	14686868	15445049	1	15195049	chr1_15195049_C_T	rs559096374	T	C	5-acetylamino-6-amino-3-methyluracil	Xenobiotics	Xanthine Metabolism	M34424	0.001	0.0011	0.001	-1.73799	-1.67323	-1.70776	0.02493	-1.19745	0.385591	0.412136	0.281571	0.435785	0.236499	6.565e-06	4.909e-05	1.319e-09	8.87991	0.0202786	6.38486	--	--+	0.9086	0.003761	19735	FALSE	FALSE	FALSE
6	14686868	15445049	1	14936868	chr1_14936868_A_G	rs375525487	A	G	3-methyl-2-oxobutyrate	Amino Acid	Leucine, Isoleucine and Valine Metabolism	M44526	0.0007	0.0011	0.0009	-2.02541	-1.58307	-1.77317	0.952087	-1.13607	0.495598	0.430251	0.324898	0.588196	0.284397	4.374e-05	0.0002338	4.825e-08	7.31648	0.97666	4.1885	--	--+	0.5003	0.0002136	19978	FALSE	FALSE	FALSE
7	15511892	16446075	1	15908047	chr1_15908047_CT_C	rs34098917	D	I	4-guanidinobutanoate	Amino Acid	Guanidino and Acetamido Metabolism	M15681	0.5568	0.5523	0.555	-0.448236	-0.400965	-0.429101	-0.404988	-0.422315	0.0155826	0.0188955	0.0120219	0.0192107	0.0101909	5.85e-182	6.22e-100	5.04e-279	278.297	97.9285	374.622	--	---	0.0536	0.08816	19750	TRUE	TRUE	TRUE
7	15511892	16446075	1	15817519	chr1_15817519_AG_A	rs111689880	D	I	X - 12681			M47715	0.1993	0.2044	0.2014	0.140649	0.121362	0.132605	0.147397	0.136873	0.0196357	0.0232146	0.014992	0.0235425	0.0126456	7.897e-13	1.715e-07	9.147e-19	18.0387	9.41704	26.5756	++	+++	0.5259	0.7106	19972	TRUE	TRUE	TRUE
8	16843319	17343319	1	17093319	chr1_17093319_C_T	rs190630746	T	C	X - 12170			M47909	0.07	0.0696	0.0698	0.121986	0.285757	0.182096	0.00155216	0.129576	0.0405977	0.0533131	0.0322991	0.050428	0.0271984	0.002658	8.323e-08	1.722e-08	7.76393	0.0107971	5.72194	++	+++	0.01453	0.0005362	18042	FALSE	FALSE	FALSE
9	18873418	19480263	1	19186365	chr1_19186365_A_G	rs76018454	A	G	X - 17676			M46970	0.0377	0.0347	0.0364	0.485356	0.496313	0.489974	0.429749	0.473479	0.0441843	0.0517656	0.0336069	0.0547197	0.0286372	4.522e-28	9.007e-22	3.789e-48	47.4215	14.3935	60.6783	++	+++	0.8721	0.6359	19027	TRUE	TRUE	TRUE
9	18873418	19480263	1	19199448	chr1_19199448_G_T	rs61757683	T	G	S-1-pyrroline-5-carboxylate	Amino Acid	Glutamate Metabolism	M42370	0.0315	0.03	0.0309	0.176389	0.303758	0.224996	0.293897	0.245539	0.0494166	0.0629046	0.0388597	0.0596216	0.0325553	0.0003578	1.373e-06	7.041e-09	8.15239	6.08357	13.3353	++	+++	0.1113	0.1762	17987	FALSE	TRUE	TRUE
10	19499058	19999058	1	19749058	chr1_19749058_A_G	rs112655001	A	G	X - 17676			M46970	0.0289	0.0256	0.0276	0.280041	0.299257	0.287488	0.310215	0.293966	0.0489167	0.0614925	0.0382816	0.0606333	0.0323698	1.035e-08	1.136e-06	5.92e-14	13.2277	6.5063	18.9701	++	+++	0.8068	0.923	19027	TRUE	TRUE	TRUE
11	20666238	21166238	1	20916238	chr1_20916238_A_G	rs66731853	A	G	uridine	Nucleotide	Pyrimidine Metabolism, Uracil containing	M00606	0.3263	0.3316	0.3284	-0.106599	-0.115871	-0.110366	-0.184012	-0.131255	0.0164051	0.0198331	0.0126411	0.020089	0.0106991	8.144e-11	5.148e-09	2.53e-18	17.5968	19.2842	33.8705	--	---	0.7187	0.007607	19989	TRUE	TRUE	TRUE
12	21535330	22206759	1	21890386	chr1_21890386_A_G	rs1256335	A	G	choline phosphate	Lipid	Phospholipid Metabolism	M34396	0.7712	0.7674	0.7696	0.216512	0.158198	0.192196	0.0974602	0.165229	0.0185596	0.0219456	0.0141712	0.0224651	0.0119858	1.907e-31	5.651e-13	6.693e-42	41.1744	4.84287	42.5059	++	+++	0.04247	0.0002207	19974	TRUE	TRUE	TRUE
12	21535330	22206759	1	21890386	chr1_21890386_A_G	rs1256335	A	G	phosphoethanolamine	Lipid	Phospholipid Metabolism	M01600	0.7711	0.7703	0.7708	0.155797	0.146029	0.152337	0.128746	0.145214	0.0185497	0.0250448	0.0149063	0.0226665	0.0124545	4.507e-17	5.519e-09	1.62e-24	23.7905	7.87068	30.6883	++	+++	0.754	0.6523	18596	TRUE	TRUE	TRUE
12	21535330	22206759	1	21786068	chr1_21786068_C_T	rs4654748	T	C	glycerol 3-phosphate	Lipid	Glycerolipid Metabolism	M43847	0.4745	0.4693	0.4723	0.0623822	0.147487	0.0982846	0.119012	0.104139	0.0157112	0.0183925	0.0119461	0.0190405	0.0101193	7.171e-05	1.067e-15	1.914e-16	15.7181	9.38803	24.112	++	+++	0.0004344	0.001341	19790	TRUE	TRUE	TRUE
12	21535330	22206759	1	21890885	chr1_21890885_C_T	rs576289457	T	C	X - 24452			M52769	0.0019	0.001	0.0017	-1.12503	-1.44775	-1.21522	0.155782	-1.08835	0.236497	0.379744	0.200749	0.628664	0.191236	1.964e-06	0.0001376	1.418e-09	8.84832	0.0945872	7.89904	--	--+	0.4707	0.08909	19062	FALSE	FALSE	FALSE
13	25935896	26820482	1	26185896	chr1_26185896_A_C	rs147333058	A	C	1-linolenoyl-GPC (18:3)*	Lipid	Lysolipid	M45951	0.0122	0.0139	0.013	0.411293	0.281369	0.353223	0.139935	0.27863	0.0740303	0.0823494	0.0550543	0.0750708	0.0443954	2.764e-08	0.0006337	1.4e-10	9.85392	1.2054	9.45946	++	+++	0.2407	0.03641	19975	FALSE	FALSE	FALSE
13	25935896	26820482	1	26189517	chr1_26189517_C_T	rs6689014	T	C	1-stearoyl-2-linoleoyl-GPI (18:0/18:2)	Lipid	Phospholipid Metabolism	M52468	0.0084	0.0075	0.0081	0.382667	0.417589	0.396191	0.52158	0.433679	0.0853111	0.107313	0.0667802	0.102257	0.055913	7.273e-06	9.97e-05	2.979e-09	8.52594	6.47052	14.0583	++	+++	0.7989	0.5715	19983	FALSE	TRUE	TRUE
13	25935896	26820482	1	26570482	chr1_26570482_CAAAAAAAAAAA_C	rs560183633	D	I	pipecolate	Amino Acid	Lysine Metabolism	M01444	0.9989	0.9985	0.9987	-1.58895	-0.999497	-1.27668	-0.404255	-1.13281	0.338515	0.318928	0.232132	0.522372	0.21213	2.681e-06	0.001725	3.802e-08	7.41995	0.357536	7.03215	--	---	0.205	0.1398	19959	FALSE	FALSE	FALSE
14	29319645	29819645	1	29569645	chr1_29569645_A_G	rs2640465	A	G	adipoylcarnitine	Lipid	Fatty Acid Metabolism(Acyl Carnitine)	M52988	0.0997	0.1012	0.1002	0.132455	0.0994775	0.120824	0.097269	0.113397	0.0271241	0.0367467	0.0218229	0.0321584	0.0180576	1.043e-06	0.006787	3.084e-08	7.51083	2.60399	9.46961	++	+++	0.4703	0.6412	17461	FALSE	FALSE	FALSE
15	32218389	32718389	1	32468389	chr1_32468389_C_G	rs184288174	C	G	S-1-pyrroline-5-carboxylate	Amino Acid	Glutamate Metabolism	M42370	0.9984	0.9983	0.9983	1.33584	0.978821	1.1851	0.041613	0.980619	0.270515	0.316447	0.205623	0.440637	0.186333	7.887e-07	0.00198	8.241e-09	8.08402	0.0339705	6.84788	++	+++	0.3911	0.0436	17987	FALSE	FALSE	FALSE
16	32946221	33569070	1	33196221	chr1_33196221_C_T	rs752367364	T	C	inosine	Nucleotide	Purine Metabolism, (Hypo)Xanthine/Inosine containing	M01123	0.9964	0.9963	0.9963	0.638502	0.751984	0.694883	0.288818	0.582128	0.172047	0.173142	0.122041	0.196834	0.103722	0.0002063	1.404e-05	1.242e-08	7.90587	0.846827	7.69993	++	+++	0.642	0.193	17763	FALSE	FALSE	FALSE
16	32946221	33569070	1	33319070	chr1_33319070_TA_T	rs559533644	D	I	N-acetylarginine	Amino Acid	Urea cycle; Arginine and Proline Metabolism	M33953	0.0237	0.0243	0.0239	-0.240891	-0.350057	-0.2823	0.0630333	-0.176141	0.0638633	0.0816927	0.0503136	0.0755205	0.041872	0.000162	1.827e-05	2.014e-08	7.69596	0.393711	4.5864	--	--+	0.2924	0.0004118	18691	FALSE	FALSE	FALSE
17	36010240	36510240	1	36260240	chr1_36260240_A_G	rs555840249	A	G	theanine	Xenobiotics	Food Component/Plant	M22206	0.0013	0.0014	0.0014	-0.926789	-1.53312	-1.24235	-0.00549702	-0.878439	0.316582	0.30389	0.219232	0.339546	0.184178	0.003417	4.536e-07	1.455e-08	7.83724	0.00564617	5.73359	--	---	0.1671	0.003563	14944	FALSE	FALSE	FALSE
18	40070600	40671818	1	40393160	chr1_40393160_A_G	rs61781290	A	G	1-palmitoyl-GPE (16:0)	Lipid	Lysolipid	M35631	0.727	0.7434	0.7337	-0.121242	-0.150593	-0.133326	-0.129202	-0.13214	0.0176899	0.0211461	0.0135682	0.021351	0.0114515	7.194e-12	1.067e-12	8.672e-23	22.0619	8.84269	30.0763	--	---	0.2871	0.5599	19984	TRUE	TRUE	TRUE
18	40070600	40671818	1	40393160	chr1_40393160_A_G	rs61781290	A	G	1-stearoyl-GPE (18:0)	Lipid	Lysolipid	M42398	0.727	0.7434	0.7337	-0.108641	-0.136838	-0.120257	-0.123052	-0.121062	0.0176897	0.0211354	0.0135653	0.0213272	0.0114461	8.175e-10	9.522e-11	7.65e-19	18.1163	8.10016	25.4176	--	---	0.3063	0.5889	19992	TRUE	TRUE	TRUE
18	40070600	40671818	1	40421818	chr1_40421818_C_G	rs1492701	C	G	2-palmitoyl-GPE (16:0)*	Lipid	Lysolipid	M45452	0.7406	0.7464	0.743	-0.102624	-0.127604	-0.112936	-0.0943018	-0.107528	0.0181904	0.0216953	0.0139391	0.0217994	0.0117436	1.684e-08	4.062e-09	5.403e-16	15.2674	4.81839	19.2701	--	---	0.3776	0.5228	19833	TRUE	TRUE	TRUE
18	40070600	40671818	1	40393160	chr1_40393160_A_G	rs61781290	A	G	1-palmitoyl-GPC (16:0)	Lipid	Lysolipid	M33955	0.727	0.7434	0.7337	-0.0901344	-0.124946	-0.104465	-0.127791	-0.111169	0.0176887	0.0211467	0.0135678	0.0213643	0.0114534	3.477e-07	3.452e-09	1.367e-14	13.8644	8.65548	21.5472	--	---	0.2067	0.2947	19993	TRUE	TRUE	TRUE
18	40070600	40671818	1	40396816	chr1_40396816_ATTTTTTTCTGTTTT_A	rs140761232	D	I	1-oleoyl-GPC (18:1)	Lipid	Lysolipid	M48258	0.266	0.2536	0.2609	0.107429	0.101685	0.105077	0.0708757	0.0952607	0.0178034	0.0213785	0.0136807	0.0215626	0.0115518	1.598e-09	1.971e-06	1.583e-14	13.8005	2.99452	15.7871	++	+++	0.8364	0.3992	19992	TRUE	TRUE	TRUE
18	40070600	40671818	1	40398948	chr1_40398948_CA_C	rs528045039	D	I	1-linoleoyl-GPE (18:2)*	Lipid	Lysolipid	M36600	0.749	0.7574	0.7524	-0.086011	-0.120633	-0.100322	-0.0755193	-0.0931998	0.018469	0.0220031	0.0141461	0.022289	0.0119437	3.208e-06	4.192e-08	1.324e-12	11.8782	3.1527	14.2195	--	---	0.2281	0.3111	19990	TRUE	TRUE	TRUE
18	40070600	40671818	1	40393160	chr1_40393160_A_G	rs61781290	A	G	1-oleoyl-GPE (18:1)	Lipid	Lysolipid	M35628	0.727	0.742	0.7329	-0.074736	-0.133292	-0.0976699	-0.0937262	-0.0965117	0.0176734	0.0220263	0.0137846	0.0213776	0.011585	2.35e-05	1.435e-09	1.386e-12	11.8582	4.93424	16.0951	--	---	0.03813	0.1151	19512	TRUE	TRUE	TRUE
18	40070600	40671818	1	40398948	chr1_40398948_CA_C	rs528045039	D	I	glycerophosphoethanolamine	Lipid	Phospholipid Metabolism	M37455	0.7489	0.7573	0.7524	-0.0995508	-0.10002	-0.0997447	-0.0896631	-0.0968473	0.0184676	0.0220067	0.0141464	0.0222759	0.0119419	7.024e-08	5.494e-06	1.778e-12	11.7501	4.24453	15.2953	--	---	0.987	0.9295	19993	TRUE	TRUE	TRUE
18	40070600	40671818	1	40395169	chr1_40395169_A_G	rs3103780	A	G	1-docosahexaenoyl-GPE (22:6)*	Lipid	Lysolipid	M44633	0.7296	0.7434	0.7353	-0.0897523	-0.104145	-0.0956989	-0.0768778	-0.0902871	0.0177863	0.0211971	0.0136252	0.0214473	0.0115006	4.508e-07	8.961e-07	2.161e-12	11.6654	3.47143	14.383	--	---	0.603	0.6639	19980	TRUE	TRUE	TRUE
18	40070600	40671818	1	40398948	chr1_40398948_CA_C	rs528045039	D	I	1-linoleoyl-GPC (18:2)	Lipid	Lysolipid	M34419	0.749	0.7573	0.7524	-0.098479	-0.0862164	-0.0934103	-0.0631457	-0.0847199	0.0184683	0.022002	0.0141455	0.0222877	0.0119431	9.696e-08	8.908e-05	4.015e-11	10.3963	2.33646	11.8839	--	---	0.6695	0.4732	19992	TRUE	TRUE	TRUE
18	40070600	40671818	1	40395169	chr1_40395169_A_G	rs3103780	A	G	1-eicosapentaenoyl-GPE (20:5)*	Lipid	Lysolipid	M47888	0.7299	0.7427	0.7352	-0.0749348	-0.112854	-0.0907517	-0.0328282	-0.0736741	0.0181872	0.0214993	0.0138853	0.0214742	0.0116601	3.786e-05	1.528e-07	6.327e-11	10.1988	0.898487	9.57816	--	---	0.1781	0.03106	19477	FALSE	FALSE	FALSE
18	40070600	40671818	1	40421818	chr1_40421818_C_G	rs1492701	C	G	2-palmitoyl-GPC (16:0)*	Lipid	Lysolipid	M35253	0.7404	0.7465	0.7429	-0.0767253	-0.0994591	-0.0861347	-0.109765	-0.0929331	0.018108	0.0215484	0.0138631	0.0218132	0.0117001	2.264e-05	3.919e-06	5.19e-10	9.28484	6.31401	14.7045	--	---	0.4193	0.4751	19994	FALSE	TRUE	TRUE
18	40070600	40671818	1	40393160	chr1_40393160_A_G	rs61781290	A	G	2-stearoyl-GPE (18:0)*	Lipid	Lysolipid	M41220	0.7275	0.7433	0.734	-0.0789425	-0.091784	-0.0842576	-0.0942268	-0.0871388	0.0177868	0.0211657	0.013617	0.0213581	0.0114819	9.069e-06	1.448e-05	6.106e-10	9.21424	4.98913	13.4923	--	---	0.6423	0.8308	19926	FALSE	TRUE	TRUE
18	40070600	40671818	1	40398948	chr1_40398948_CA_C	rs528045039	D	I	2-linoleoyl-GPE (18:2)*	Lipid	Lysolipid	M36593	0.7485	0.757	0.752	-0.0739106	-0.106268	-0.0871452	-0.0735868	-0.0832013	0.0186081	0.0223677	0.0143051	0.0223351	0.0120462	7.128e-05	2.025e-06	1.116e-09	8.95243	3.0064	11.305	--	---	0.2661	0.4728	19621	FALSE	TRUE	TRUE
18	40070600	40671818	1	40421617	chr1_40421617_TG_T	rs140696582	D	I	1-palmitoleoyl-GPC (16:1)*	Lipid	Lysolipid	M33230	0.26	0.2507	0.2562	0.0749554	0.0997829	0.0850106	0.0821201	0.0841904	0.0180991	0.0219374	0.0139609	0.0221807	0.0118153	3.452e-05	5.402e-06	1.135e-09	8.94504	3.67033	11.9843	++	+++	0.3827	0.679	19991	FALSE	TRUE	TRUE
18	40070600	40671818	1	40387336	chr1_40387336_C_T	rs2639458	T	C	1-arachidonoyl-GPE (20:4n6)*	Lipid	Lysolipid	M35186	0.736	0.7466	0.7403	-0.0861501	-0.0790164	-0.0832313	-0.11175	-0.0914914	0.0178177	0.021411	0.0136957	0.0214484	0.0115432	1.331e-06	0.0002239	1.223e-09	8.91248	6.72432	14.6454	--	---	0.7979	0.5165	19974	FALSE	TRUE	TRUE
18	40070600	40671818	1	40398948	chr1_40398948_CA_C	rs528045039	D	I	glycerophosphorylcholine (GPC)	Lipid	Phospholipid Metabolism	M15990	0.7489	0.7573	0.7524	-0.090754	-0.0714422	-0.0827706	-0.0750953	-0.0805663	0.0184682	0.0219995	0.0141448	0.0222844	0.0119422	8.921e-07	0.001164	4.867e-09	8.31275	3.12374	10.8193	--	---	0.5014	0.7647	19993	FALSE	TRUE	TRUE
18	40070600	40671818	1	40398948	chr1_40398948_CA_C	rs528045039	D	I	2-oleoyl-GPC (18:1)*	Lipid	Lysolipid	M48259	0.7494	0.7573	0.7527	-0.083112	-0.0819572	-0.082633	-0.0777644	-0.0812301	0.0185293	0.0220074	0.0141743	0.022279	0.0119591	7.276e-06	0.000196	5.55e-09	8.25569	3.31681	10.9573	--	---	0.968	0.9824	19956	FALSE	TRUE	TRUE
18	40070600	40671818	1	40398948	chr1_40398948_CA_C	rs528045039	D	I	1-arachidoyl-GPC (20:0)	Lipid	Lysolipid	M45456	0.7486	0.757	0.7519	-0.0806656	-0.0888521	-0.0839069	-0.0563884	-0.0757271	0.0186518	0.0230385	0.0144965	0.0222899	0.0121525	1.527e-05	0.0001149	7.12e-09	8.14752	1.94258	9.3351	--	---	0.7824	0.5634	19279	FALSE	FALSE	FALSE
18	40070600	40671818	1	40395195	chr1_40395195_A_G	rs77320796	A	G	1-(1-enyl-palmitoyl)-GPC (P-16:0)*	Lipid	Lysoplasmalogen	M52474	0.7413	0.748	0.7441	-0.09314	-0.0559813	-0.0777668	-0.0589634	-0.0723123	0.0179912	0.0214172	0.0137757	0.0215504	0.0116069	2.255e-07	0.008953	1.65e-08	7.78258	2.20636	9.33146	--	---	0.184	0.3158	19976	FALSE	FALSE	FALSE
18	40070600	40671818	1	40398948	chr1_40398948_CA_C	rs528045039	D	I	2-linoleoyl-GPC (18:2)*	Lipid	Lysolipid	M35257	0.7489	0.7572	0.7523	-0.089986	-0.063908	-0.0792111	-0.0829992	-0.0802998	0.018468	0.0220091	0.0141473	0.0222766	0.0119425	1.102e-06	0.003688	2.155e-08	7.66648	3.71072	10.7522	--	---	0.3641	0.6556	19988	FALSE	TRUE	TRUE
18	40070600	40671818	1	40398948	chr1_40398948_CA_C	rs528045039	D	I	1-linolenoyl-GPC (18:3)*	Lipid	Lysolipid	M45951	0.7489	0.7574	0.7524	-0.0708139	-0.0889665	-0.0783218	-0.0555523	-0.0718036	0.0184695	0.0219918	0.0141433	0.0223322	0.0119487	0.000126	5.223e-05	3.064e-08	7.51367	1.89066	8.72986	--	---	0.5273	0.5651	19975	FALSE	FALSE	FALSE
18	40070600	40671818	1	40320600	chr1_40320600_A_T	rs566328102	A	T	2-hydroxystearate	Lipid	Fatty Acid, Monohydroxy	M17945	0.8228	0.8266	0.8244	-0.115251	-0.0834386	-0.102247	-0.101755	-0.102107	0.0217218	0.0261239	0.0167023	0.026506	0.0141308	1.122e-07	0.001403	9.255e-10	9.03362	3.9081	12.3028	--	---	0.3491	0.645	19949	FALSE	TRUE	TRUE
19	42119771	42619771	1	42369771	chr1_42369771_G_T	rs72965216	T	G	X - 17359			M48011	0.997	0.9968	0.9969	0.542008	0.931047	0.705921	-0.139074	0.460958	0.155337	0.182046	0.118166	0.184939	0.0995753	0.0004844	3.148e-07	2.315e-09	8.63543	0.344812	5.43533	++	++-	0.104	0.0001611	18751	FALSE	FALSE	FALSE
20	44738792	48256123	1	46696124	chr1_46696124_C_T	rs570404435	T	C	oleoyl ethanolamide	Lipid	Endocannabinoid	M38102	0.0048	0.0061	0.0054	-2.03938	-1.99116	-2.01634	-2.06786	-2.02894	0.115634	0.120866	0.083554	0.146793	0.0726149	1.292e-69	5.631e-61	1.15e-128	127.939	44.34	171.073	--	---	0.7731	0.9157	19902	TRUE	TRUE	TRUE
20	44738792	48256123	1	46051053	chr1_46051053_A_G	rs72688441	A	G	ribitol	Carbohydrate	Pentose Metabolism	M15772	0.0576	0.0568	0.0573	-0.507197	-0.426996	-0.474453	-0.516856	-0.486893	0.0345893	0.0416411	0.0266073	0.0412937	0.0223663	1.106e-48	1.133e-24	4.011e-71	70.3967	35.2176	104.34	--	---	0.1385	0.2299	18813	TRUE	TRUE	TRUE
20	44738792	48256123	1	46032311	chr1_46032311_A_G	rs2229540	A	G	erythritol	Xenobiotics	Food Component/Plant	M20699	0.9432	0.9413	0.9424	0.348927	0.353389	0.350839	0.403103	0.36621	0.034103	0.0393817	0.0257803	0.0399397	0.0216599	1.432e-24	2.874e-19	3.549e-42	41.4499	23.2258	63.4004	++	+++	0.9317	0.5444	19886	TRUE	TRUE	TRUE
20	44738792	48256123	1	45924672	chr1_45924672_A_C	rs773931268	A	C	hypoxanthine	Nucleotide	Purine Metabolism, (Hypo)Xanthine/Inosine containing	M03127	0.001	0.0013	0.0012	-1.26329	-1.03026	-1.15217	-0.253912	-0.85946	0.291022	0.304814	0.210491	0.302755	0.172825	1.419e-05	0.000725	4.407e-08	7.35587	0.396148	6.18095	--	---	0.5803	0.04416	19777	FALSE	FALSE	FALSE
20	44738792	48256123	1	46672262	chr1_46672262_A_G	rs142948781	A	G	palmitoyl ethanolamide	Lipid	Endocannabinoid	M38165	0.9939	0.9925	0.9938	1.95651	1.1476	1.88093	1.50132	1.76199	0.103468	0.322297	0.0985158	0.145844	0.0816363	9.557e-80	0.0003699	2.905e-81	80.5369	24.125	102.59	++	+++	0.01686	0.00562	14822	TRUE	TRUE	TRUE
20	44738792	48256123	1	46870761	chr1_46870761_A_C	rs324420	A	C	X - 16570			M47013	0.2044	0.2079	0.2058	0.142271	0.134401	0.13913	0.10705	0.130193	0.0196249	0.0240817	0.0152131	0.0244809	0.0129214	4.183e-13	2.391e-08	5.938e-20	19.2264	4.91128	23.1507	++	+++	0.8	0.5213	18407	TRUE	TRUE	TRUE
20	44738792	48256123	1	46870761	chr1_46870761_A_C	rs324420	A	C	X - 17325			M46672	0.2056	0.2053	0.2055	0.122459	0.125866	0.123825	0.10708	0.119007	0.0195856	0.023936	0.0151579	0.0238488	0.0127927	4.039e-10	1.453e-07	3.109e-16	15.5074	5.14728	19.8638	++	+++	0.9123	0.8339	18882	TRUE	TRUE	TRUE
20	44738792	48256123	1	46895641	chr1_46895641_A_G	rs1571138	A	G	X - 16944			M46683	0.2063	0.2029	0.2049	-0.119036	-0.0681616	-0.0986936	-0.0589369	-0.087496	0.0193867	0.0237509	0.0150187	0.0239851	0.0127291	8.248e-10	0.004107	4.985e-11	10.3024	1.85383	11.2037	--	---	0.09704	0.09408	19737	TRUE	TRUE	TRUE
20	44738792	48256123	1	47398496	chr1_47398496_A_G	rs1126742	A	G	10-undecenoate (11:1n1)	Lipid	Medium Chain Fatty Acid	M32497	0.8606	0.8616	0.861	-0.386887	-0.38161	-0.384721	-0.38147	-0.383772	0.0223826	0.0268205	0.0171846	0.0267664	0.0144608	6.084e-67	6.115e-46	5.21e-111	110.283	45.3598	154.46	--	---	0.8799	0.9835	19951	TRUE	TRUE	TRUE
20	44738792	48256123	1	47398496	chr1_47398496_A_G	rs1126742	A	G	X - 14939			M46657	0.8606	0.8617	0.8611	-0.292605	-0.275111	-0.285466	-0.263121	-0.278966	0.0223303	0.0268946	0.0171803	0.0268218	0.014467	3.144e-39	1.467e-24	5.346e-62	61.272	21.9914	82.1266	--	---	0.6168	0.6898	19970	TRUE	TRUE	TRUE
20	44738792	48256123	1	47398496	chr1_47398496_A_G	rs1126742	A	G	X - 23294			M48993	0.8578	0.8595	0.8584	-0.308371	-0.257692	-0.290328	NA	NA	0.0237104	0.0318891	0.0190273	NA	NA	1.135e-38	6.43e-16	1.444e-52	51.8403	NA	NA	--		0.2022	NA	NA	TRUE	Metabolite_not_available	TRUE
20	44738792	48256123	1	47395347	chr1_47395347_C_T	rs11211405	T	C	X - 17337			M47821	0.1338	0.1323	0.1332	0.287092	0.216869	0.259134	0.233313	0.251573	0.0228859	0.0281387	0.0177549	0.0275926	0.0149309	4.261e-36	1.287e-14	3.019e-48	47.5201	16.5566	62.973	++	+++	0.05286	0.1126	19826	TRUE	TRUE	TRUE
20	44738792	48256123	1	47343387	chr1_47343387_A_T	rs12409463	A	T	21-hydroxypregnenolone disulfate	Lipid	Steroid	M46115	0.8711	0.8719	0.8714	0.234587	0.284838	0.25485	0.208587	0.241337	0.022967	0.0279402	0.0177422	0.0276212	0.0149279	1.715e-24	2.097e-24	8.698e-47	46.0606	13.3669	58.0638	++	+++	0.1647	0.1411	19832	TRUE	TRUE	TRUE
20	44738792	48256123	1	47398496	chr1_47398496_A_G	rs1126742	A	G	3-hydroxysebacate	Lipid	Fatty Acid, Monohydroxy	M31943	0.8714	0.8813	0.8748	0.277374	0.243171	0.265424	NA	NA	0.0255921	0.0349244	0.020643	NA	NA	2.267e-27	3.336e-12	7.771e-38	37.1095	NA	NA	++		0.4296	NA	NA	TRUE	Metabolite_not_available	TRUE
20	44738792	48256123	1	47401023	chr1_47401023_C_T	rs7530935	T	C	adipoylcarnitine	Lipid	Fatty Acid Metabolism(Acyl Carnitine)	M52988	0.8698	0.8691	0.8696	0.265848	0.175205	0.233828	0.189838	0.219774	0.0238324	0.0322472	0.0191662	0.0279719	0.0158107	6.777e-29	5.536e-08	3.106e-34	33.5078	10.9405	43.2001	++	+++	0.02379	0.03349	17461	TRUE	TRUE	TRUE
20	44738792	48256123	1	47343387	chr1_47343387_A_T	rs12409463	A	T	X - 21849			M47026	0.8683	0.8662	0.8675	-0.215304	-0.229807	-0.221003	-0.157491	-0.203549	0.0238659	0.0296633	0.0185947	0.0302057	0.0158348	1.857e-19	9.395e-15	1.412e-32	31.8502	6.73315	37.0908	--	---	0.7033	0.1872	17286	TRUE	TRUE	TRUE
20	44738792	48256123	1	47398496	chr1_47398496_A_G	rs1126742	A	G	X - 24309			M52504	0.8608	0.8616	0.8611	-0.168239	-0.225714	-0.192011	-0.168588	-0.185148	0.0223636	0.0266281	0.0171252	0.0266019	0.0143994	5.358e-14	2.32e-17	3.552e-29	28.4495	9.63151	37.1105	--	---	0.09836	0.194	19858	TRUE	TRUE	TRUE
20	44738792	48256123	1	47398496	chr1_47398496_A_G	rs1126742	A	G	X - 18899			M47670	0.8606	0.8619	0.8611	-0.202383	-0.172566	-0.190219	-0.113315	-0.167771	0.0223446	0.0269175	0.0171928	0.0267784	0.0144676	1.337e-19	1.446e-10	1.878e-28	27.7263	4.63441	30.3665	--	---	0.394	0.0375	19943	TRUE	TRUE	TRUE
20	44738792	48256123	1	47392054	chr1_47392054_C_T	rs11211402	T	C	tetradecanedioate	Lipid	Fatty Acid, Dicarboxylate	M35669	0.8697	0.87	0.8698	0.198016	0.180944	0.191257	0.190548	0.191048	0.0227847	0.0281447	0.017709	0.0274296	0.0148777	3.601e-18	1.284e-10	3.443e-27	26.4631	11.4275	37.0162	++	+++	0.6373	0.8946	19728	TRUE	TRUE	TRUE
20	44738792	48256123	1	47398496	chr1_47398496_A_G	rs1126742	A	G	X - 21607			M46674	0.8601	0.8603	0.8602	-0.168868	-0.206195	-0.184057	-0.169962	-0.180067	0.0228221	0.0275522	0.0175757	0.0279698	0.0148815	1.369e-13	7.221e-14	1.158e-25	24.9362	8.91102	32.9767	--	---	0.2968	0.5298	18854	TRUE	TRUE	TRUE
20	44738792	48256123	1	47398496	chr1_47398496_A_G	rs1126742	A	G	X - 13891			M46648	0.8623	0.8614	0.862	0.207834	0.146579	0.187115	0.156035	0.177496	0.0228796	0.0320028	0.0186123	0.0278016	0.0154663	1.048e-19	4.645e-06	8.882e-24	23.0515	7.70009	29.7607	++	+++	0.1195	0.1933	17598	TRUE	TRUE	TRUE
20	44738792	48256123	1	47383041	chr1_47383041_A_T	rs4507958	A	T	X - 18922			M46700	0.866	0.8646	0.8655	-0.195616	-0.16933	-0.186117	-0.135162	-0.17037	0.0231826	0.0308192	0.0185264	0.0277022	0.0153999	3.227e-17	3.923e-08	9.561e-24	23.0195	5.97238	27.7224	--	---	0.4955	0.2463	17859	TRUE	TRUE	TRUE
20	44738792	48256123	1	47398496	chr1_47398496_A_G	rs1126742	A	G	sebacate (decanedioate)	Lipid	Fatty Acid, Dicarboxylate	M32398	0.8625	0.8644	0.8632	0.188729	0.164289	0.178919	0.198244	0.184465	0.0231452	0.0282652	0.0179075	0.0282272	0.0151212	3.517e-16	6.158e-09	1.664e-23	22.779	11.6637	33.5024	++	+++	0.5035	0.6765	18583	TRUE	TRUE	TRUE
20	44738792	48256123	1	47398496	chr1_47398496_A_G	rs1126742	A	G	dodecanedioate	Lipid	Fatty Acid, Dicarboxylate	M32388	0.8612	0.8619	0.8615	0.171569	0.173701	0.172442	0.16043	0.168973	0.0224683	0.0269723	0.0172633	0.0270903	0.0145586	2.24e-14	1.195e-10	1.704e-23	22.7685	8.49763	30.4178	++	+++	0.9516	0.9308	19732	TRUE	TRUE	TRUE
20	44738792	48256123	1	47397089	chr1_47397089_C_T	rs4660979	T	C	X - 17438			M46705	0.1246	0.1271	0.1255	-0.18355	-0.176766	-0.181208	NA	NA	0.0241886	0.0333154	0.0195736	NA	NA	3.242e-14	1.122e-07	2.087e-20	19.6805	NA	NA	--		0.8691	NA	NA	TRUE	Metabolite_not_available	TRUE
20	44738792	48256123	1	47393312	chr1_47393312_C_T	rs67392104	T	C	X - 16580			M47804	0.1209	0.1206	0.1208	-0.157614	-0.121369	-0.1435	-0.132366	-0.140176	0.0235761	0.0295217	0.0184224	0.0282382	0.0154292	2.304e-11	3.936e-05	6.732e-15	14.1719	5.55816	18.9845	--	---	0.3374	0.5977	19541	TRUE	TRUE	TRUE
20	44738792	48256123	1	47374731	chr1_47374731_A_C	rs6672695	A	C	X - 15486			M46266	0.1285	0.1289	0.1287	0.121483	0.158472	0.136428	0.0831525	0.120709	0.0230131	0.0279497	0.0177658	0.0274606	0.0149164	1.3e-07	1.429e-08	1.601e-14	13.7957	2.60884	15.2327	++	+++	0.3069	0.1575	19825	TRUE	TRUE	TRUE
20	44738792	48256123	1	47419568	chr1_47419568_A_T	rs11576656	A	T	hexadecanedioate	Lipid	Fatty Acid, Dicarboxylate	M35678	0.1154	0.1152	0.1153	-0.115639	-0.113962	-0.114959	-0.0940324	-0.108934	0.0241284	0.0292274	0.0186071	0.0292605	0.0157013	1.646e-06	9.653e-05	6.481e-10	9.18835	2.8825	11.4001	--	---	0.9647	0.8327	19977	FALSE	TRUE	TRUE
20	44738792	48256123	1	47325299	chr1_47325299_TA_T	rs11328022	D	I	X - 11905			M46367	0.1226	0.1227	0.1226	-0.0813439	-0.126625	-0.0995256	-0.0939183	-0.097907	0.0235046	0.0286956	0.0181834	0.0285438	0.0153359	0.0005386	1.021e-05	4.414e-08	7.35519	2.99968	9.76358	--	---	0.2222	0.4682	19790	FALSE	FALSE	FALSE
20	44738792	48256123	1	47281780	chr1_47281780_A_C	rs3766198	A	C	X - 21258			M46259	0.2702	0.2636	0.2675	-0.129258	-0.122303	-0.126423	-0.0652849	-0.109157	0.0173989	0.0209721	0.0133906	0.0213453	0.0113433	1.093e-13	5.487e-09	3.688e-21	20.4332	2.65279	21.1943	--	---	0.7985	0.05099	19942	TRUE	TRUE	TRUE
21	50683755	51387691	1	51137691	chr1_51137691_CT_C	rs370154209	D	I	dehydroisoandrosterone sulfate (DHEA-S)	Lipid	Steroid	M32425	0.574	0.5736	0.5738	0.0664348	0.0881626	0.0753524	0.0317885	0.0628779	0.0157887	0.0189234	0.0121232	0.0191386	0.0102414	2.579e-05	3.179e-06	5.114e-10	9.29126	1.01448	9.08231	++	+++	0.378	0.1067	19955	FALSE	FALSE	FALSE
21	50683755	51387691	1	51137691	chr1_51137691_CT_C	rs370154209	D	I	4-androsten-3beta,17beta-diol monosulfate (1)	Lipid	Steroid	M37211	0.5741	0.5736	0.5739	0.0586835	0.0788328	0.0669282	0.0260804	0.0552552	0.0157821	0.0189642	0.0121309	0.0191781	0.0102521	0.0002005	3.226e-05	3.445e-08	7.46283	0.759801	7.15125	++	+++	0.4141	0.1418	19923	FALSE	FALSE	FALSE
21	50683755	51387691	1	50933755	chr1_50933755_C_T	rs544437191	T	C	X - 21807			M46984	0.0042	0.0034	0.004	0.493745	1.2544	0.699348	0.168561	0.595893	0.14829	0.243649	0.126673	0.25745	0.11366	0.0008697	2.627e-07	3.373e-08	7.47197	0.290188	6.80083	++	+++	0.007657	0.005159	14294	FALSE	FALSE	FALSE
22	53193901	54025740	1	53681699	chr1_53681699_G_T	rs1134688	T	G	glutarylcarnitine (C5)	Amino Acid	Lysine Metabolism	M44664	0.7769	0.7749	0.7761	0.243742	0.222745	0.235037	0.202627	0.225637	0.018636	0.022146	0.0142591	0.0223097	0.0120147	4.336e-39	8.468e-24	4.834e-61	60.3157	18.9741	77.9593	++	+++	0.4682	0.3634	19852	TRUE	TRUE	TRUE
22	53193901	54025740	1	53681699	chr1_53681699_G_T	rs1134688	T	G	adipoylcarnitine	Lipid	Fatty Acid Metabolism(Acyl Carnitine)	M52988	0.7725	0.7707	0.7718	-0.256392	-0.23486	-0.248749	-0.274072	-0.256538	0.0190978	0.0257453	0.0153384	0.0230142	0.0127635	4.304e-41	7.345e-20	3.799e-59	58.4203	31.9728	89.1267	--	---	0.5018	0.5248	17461	TRUE	TRUE	TRUE
22	53193901	54025740	1	53681699	chr1_53681699_G_T	rs1134688	T	G	3-methylglutarylcarnitine (2)	Amino Acid	Lysine Metabolism	M46548	0.7789	0.7762	0.7778	0.13389	0.138457	0.135835	0.141859	0.137641	0.0194473	0.0225816	0.0147359	0.0225149	0.0123298	5.788e-12	8.71e-10	3.028e-20	19.5188	9.52818	28.2099	++	+++	0.8782	0.9639	19008	TRUE	TRUE	TRUE
22	53193901	54025740	1	53656676	chr1_53656676_A_G	rs35316080	A	G	succinylcarnitine	Energy	TCA Cycle	M37058	0.6353	0.6397	0.6371	-0.111639	-0.0953025	-0.104957	-0.098443	-0.103057	0.0160875	0.0193379	0.0123674	0.0192738	0.0104088	3.935e-12	8.296e-07	2.127e-17	16.6721	6.48643	22.3849	--	---	0.5161	0.7778	19795	TRUE	TRUE	TRUE
22	53193901	54025740	1	53443901	chr1_53443901_C_T	rs80033039	T	C	cortisone	Lipid	Steroid	M01769	0.9969	0.9967	0.9968	0.62297	0.605148	0.615266	-0.498511	0.361505	0.149268	0.17106	0.112469	0.207049	0.0988295	3e-05	0.0004037	4.487e-08	7.34808	1.79443	3.5946	++	++-	0.9374	1.402e-05	19882	FALSE	FALSE	FALSE
23	54139774	54639774	1	54389774	chr1_54389774_TAG_T	rs61674130	D	I	thyroxine	Amino Acid	Phenylalanine and Tyrosine Metabolism	M02761	0.5273	0.5356	0.5306	0.0690634	0.108227	0.0847225	0.095661	0.0878436	0.0154584	0.018939	0.0119756	0.0189529	0.010124	7.907e-06	1.1e-08	1.499e-12	11.8241	6.34863	17.3903	++	+++	0.1092	0.2461	19943	TRUE	TRUE	TRUE
24	55255647	55755647	1	55505647	chr1_55505647_G_T	rs11591147	T	G	palmitoyl dihydrosphingomyelin (d18:0/16:0)*	Lipid	Sphingolipid Metabolism	M52434	0.0182	0.0176	0.018	-0.378143	-0.509684	-0.431635	-0.281306	-0.389227	0.0585087	0.0706738	0.0450685	0.0718957	0.0381861	1.026e-10	5.522e-13	9.96e-22	21.0017	4.03966	23.6711	--	---	0.1517	0.07449	19980	TRUE	TRUE	TRUE
24	55255647	55755647	1	55505647	chr1_55505647_G_T	rs11591147	T	G	palmitoyl sphingomyelin (d18:1/16:0)	Lipid	Sphingolipid Metabolism	M37506	0.0183	0.0176	0.018	-0.38577	-0.429067	-0.40329	-0.339039	-0.385166	0.0584236	0.0708666	0.0450793	0.0719165	0.0381958	4.03e-11	1.408e-09	3.678e-19	18.4343	5.6153	23.1869	--	---	0.6373	0.6719	19992	TRUE	TRUE	TRUE
24	55255647	55755647	1	55505647	chr1_55505647_G_T	rs11591147	T	G	stearoyl sphingomyelin (d18:1/18:0)	Lipid	Sphingolipid Metabolism	M19503	0.0183	0.0176	0.018	-0.326266	-0.376504	-0.346566	-0.196049	-0.304145	0.0583563	0.0708673	0.0450486	0.0719109	0.0381762	2.259e-08	1.08e-07	1.435e-14	13.8431	2.19346	14.7885	--	---	0.5842	0.1785	19979	TRUE	TRUE	TRUE
24	55255647	55755647	1	55505647	chr1_55505647_G_T	rs11591147	T	G	cholesterol	Lipid	Sterol	M00063	0.0183	0.0177	0.018	-0.273143	-0.416963	-0.331301	-0.239838	-0.305444	0.0584217	0.0709024	0.0450876	0.0718178	0.038186	2.934e-06	4.083e-09	2.013e-13	12.6962	3.07614	14.901	--	---	0.1175	0.1641	19983	TRUE	TRUE	TRUE
24	55255647	55755647	1	55505647	chr1_55505647_G_T	rs11591147	T	G	sphingomyelin (d18:1/17:0, d17:1/18:0, d19:1/16:0)	Lipid	Sphingolipid Metabolism	M52615	0.0183	0.0175	0.018	-0.335015	-0.295805	-0.320521	-0.139288	-0.267298	0.0584344	0.0763076	0.0463939	0.0719507	0.038991	9.856e-09	0.000106	4.891e-12	11.3106	1.27669	11.148	--	---	0.6833	0.09789	19243	TRUE	TRUE	TRUE
24	55255647	55755647	1	55505647	chr1_55505647_G_T	rs11591147	T	G	lactosyl-N-palmitoyl-sphingosine	Lipid	Sphingolipid Metabolism	M53010	0.0183	0.0175	0.018	-0.318541	-0.285911	-0.306449	-0.235271	-0.285566	0.0583899	0.0760955	0.0463239	0.0718905	0.0389399	4.886e-08	0.0001718	3.707e-11	10.431	2.97244	12.6493	--	---	0.7337	0.6675	19248	TRUE	TRUE	TRUE
[truncated: 3,177 more rows]

## Sheet: Supplementary Table 4
Locus	Start	End	Chromosome	Position	rsID	MarkerName	Effect_Allele (also the Minor Allele)	Other_Allele	MAF	INFO	Consequence	IMPACT	Gene	Amino_acids	Codons	Metabolite	CHEMICAL_ID	COMP_ID	SUPER_PATHWAY	SUB_PATHWAY	Effect_SV	SE_SV	-log10(Pvalue)_SV	Effect_MV	SE_MV	-log10(Pvalue)_MV	N_individuals
[truncated: 2,599 more rows]

[truncated: 15 more sheets: Supplementary Table 5, Supplementary Table 6, Supplementary Table 7, Supplementary Table 8, Supplementary Tables 9a-c, Supplementary Table 10, Supplementary Table 11, Supplementary Table 12, Supplementary Table 13, Supplementary Table 14, Supplementary Table 15, Supplementary Table 16, Supplementary Table 17, Supplementary Table 18, Supplementary Table 19]
